# Supplementary material for: cis-(Dimethyl sulfoxide-κO)[N′-(3-eth­oxy-2-oxidobenzyl­idene-κO)-2-hy­droxy­benzohydrazidato-κ2 N′,O]dioxido­molybdenum(VI)
Source: Acta Crystallogr Sect E Struct Rep Online. 2011 Jun 4;67(Pt 7):m857. doi: 10.1107/S1600536811020290 (PMC3152017; doi:10.1107/S1600536811020290)
Supplement: Supplementary file 1 [file e-67-0m857-sup1.cif]

##############################################################################
#                                                                            #
# This CIF contains the data in a paper accepted for publication in          #
# Acta Crystallographica Section E. It conforms to the requirements of       #
# Notes for Authors for Acta Crystallographica Section E, and has been       #
# peer reviewed under the auspices of the IUCr Commission on Journals.       #
#                                                                            #
# Full details of the Crystallographic Information File format               #
# are given in the paper "The Crystallographic Information File (CIF):       #
# a New Standard Archive File for Crystallography" by S. R. Hall, F. H.      #
# Allen and I. D. Brown [Acta Cryst. (1991), A47, 655-685].                  #
#                                                                            #
# The current version of the core CIF dictionary is obtainable from          #
# ftp://ftp.iucr.org/pub/cif_core.dic.                                       #
#                                                                            #
# Software is freely available for graphical display of the structure(s)     #
# in this CIF. For information consult the CIF software page                 #
# http://www.iucr.org/resources/cif/software.                                #
#                                                                            #
# This file may be used for bona fide research purposes within the           #
# scientific community so long as proper attribution is given to the journal # 
# article from which it was obtained.                                        #
#                                                                            #
##############################################################################
data_I
_audit_creation_method     SHELXL-97
_chemical_name_systematic
;
<i>cis</i>-(Dimethyl sulfoxide-\k<i>O</i>)[<i>N</i>'-(3-ethoxy-2-
oxidobenzylidene-\k<i>O</i>)-2-hydroxybenzohydrazidato-
\k^2^<i>N</i>',<i>O</i>]dioxidomolybdenum(VI)
;
_chemical_name_common     ?
_chemical_formula_moiety     'C18 H20 Mo N2 O7 S'
_chemical_formula_sum     'C18 H20 Mo N2 O7 S'
_chemical_formula_iupac     '[Mo (C16 H14 N2 O4) O2 (C2 H6 O S)]'
_chemical_formula_weight     504
_chemical_melting_point     ?
_symmetry_cell_setting     monoclinic
_symmetry_space_group_name_H-M     'P 21/c'
_symmetry_space_group_name_Hall     '-P 2ybc'
loop_
    _symmetry_equiv_pos_as_xyz
    'x, y, z'
    '-x, y+1/2, -z+1/2'
    '-x, -y, -z'
    'x, -y-1/2, z-1/2'
_cell_length_a     7.75270(10)
_cell_length_b     20.6173(4)
_cell_length_c     12.6506(2)
_cell_angle_alpha     90.00
_cell_angle_beta     100.9310(10)
_cell_angle_gamma     90.00
_cell_volume     1985.38(6)
_cell_formula_units_Z     4
_cell_measurement_reflns_used     9911
_cell_measurement_theta_min     2.57
_cell_measurement_theta_max     28.30
_cell_measurement_temperature     100(2)
_exptl_crystal_description     block
_exptl_crystal_colour     orange
_exptl_crystal_size_max     0.37
_exptl_crystal_size_mid     0.30
_exptl_crystal_size_min     0.30
_exptl_crystal_density_diffrn     1.677
_exptl_crystal_density_meas     ?
_exptl_crystal_density_method     'not measured'
_exptl_crystal_F_000     1024
_exptl_absorpt_coefficient_mu     0.810
_exptl_absorpt_correction_type     multi-scan
_exptl_absorpt_process_details     '(SADABS; Sheldrick, 1996)'
_exptl_absorpt_correction_T_min     0.752
_exptl_absorpt_correction_T_max     0.788
_exptl_special_details
;
;
_diffrn_ambient_temperature     100(2)
_diffrn_radiation_type     MoK\a
_diffrn_radiation_wavelength     0.71073
_diffrn_radiation_source     'fine-focus sealed tube'
_diffrn_radiation_monochromator     graphite
_diffrn_measurement_device_type     'Bruker APEXII CCD area-detector'
_diffrn_measurement_method     \w
_diffrn_detector_area_resol_mean     ?
_diffrn_reflns_number     18375
_diffrn_reflns_av_R_equivalents     0.0169
_diffrn_reflns_av_sigmaI/netI     0.0132
_diffrn_reflns_theta_min     1.98
_diffrn_reflns_theta_max     27.50
_diffrn_reflns_theta_full     27.50
_diffrn_measured_fraction_theta_max     0.998
_diffrn_measured_fraction_theta_full     0.998
_diffrn_reflns_limit_h_min     -10
_diffrn_reflns_limit_h_max     10
_diffrn_reflns_limit_k_min     -26
_diffrn_reflns_limit_k_max     26
_diffrn_reflns_limit_l_min     -16
_diffrn_reflns_limit_l_max     16
_refine_special_details
;
Refinement of <i>F</i>^2^ against ALL reflections. The weighted <i>R</i>-factor
<i>wR</i> and goodness of fit <i>S</i> are based on <i>F</i>^2^, conventional
<i>R</i>-factors <i>R</i> are based on <i>F</i>, with <i>F</i> set to zero for
negative <i>F</i>^2^. The threshold expression of <i>F</i>^2^ >
\s(<i>F</i>^2^) is used only for calculating <i>R</i>-factors(gt) <i>etc</i>.
and is not relevant to the choice of reflections for refinement.
<i>R</i>-factors based on <i>F</i>^2^ are statistically about twice as large
as those based on <i>F</i>, and <i>R</i>- factors based on ALL data will be
even larger.
;
_reflns_number_total     4556
_reflns_number_gt     4485
_reflns_threshold_expression     I>2\s(I)
_refine_ls_structure_factor_coef     Fsqd
_refine_ls_matrix_type     full
_refine_ls_R_factor_all     0.0245
_refine_ls_R_factor_gt     0.0242
_refine_ls_wR_factor_gt     0.1191
_refine_ls_wR_factor_ref     0.1200
_refine_ls_goodness_of_fit_ref     1.153
_refine_ls_restrained_S_all     1.153
_refine_ls_number_reflns     4556
_refine_ls_number_parameters     266
_refine_ls_number_restraints     0
_refine_ls_hydrogen_treatment     constr
_refine_ls_weighting_scheme     calc
_refine_ls_weighting_details
                    'calc w=1/[\s^2^(Fo^2^)+(0.1P)^2^] where P=(Fo^2^+2Fc^2^)/3'
_atom_sites_solution_hydrogens     geom
_atom_sites_solution_primary     direct
_atom_sites_solution_secondary     difmap
_refine_ls_shift/su_max     0.002
_refine_ls_shift/su_mean     0.000
_refine_diff_density_max     0.473
_refine_diff_density_min     -1.683
_refine_ls_extinction_method     none
_refine_ls_extinction_coef     ?
loop_
    _atom_type_symbol
    _atom_type_description
    _atom_type_scat_dispersion_real
    _atom_type_scat_dispersion_imag
    _atom_type_scat_source
    'C' 'C' 0.0033 0.0016
                         'International Tables Vol C Tables 4.2.6.8 and 6.1.1.4'
    'H' 'H' 0.0000 0.0000
                         'International Tables Vol C Tables 4.2.6.8 and 6.1.1.4'
    'N' 'N' 0.0061 0.0033
                         'International Tables Vol C Tables 4.2.6.8 and 6.1.1.4'
    'O' 'O' 0.0106 0.0060
                         'International Tables Vol C Tables 4.2.6.8 and 6.1.1.4'
    'Mo' 'Mo' -1.6832 0.6857
                         'International Tables Vol C Tables 4.2.6.8 and 6.1.1.4'
    'S' 'S' 0.1246 0.1234
                         'International Tables Vol C Tables 4.2.6.8 and 6.1.1.4'
_computing_data_collection     'APEX2 (Bruker, 2008)'
_computing_cell_refinement     'SAINT (Bruker, 2008)'
_computing_data_reduction     'SAINT (Bruker, 2008)'
_computing_structure_solution     'SHELXS97 (Sheldrick, 2008)'
_computing_structure_refinement     'SHELXL97 (Sheldrick, 2008)'
_computing_molecular_graphics     'XSEED (Barbour, 2001)'
_computing_publication_material     'publCIF (Westrip, 2010)'
loop_
    _atom_site_type_symbol
    _atom_site_label
    _atom_site_fract_x
    _atom_site_fract_y
    _atom_site_fract_z
    _atom_site_U_iso_or_equiv
    _atom_site_adp_type
    _atom_site_calc_flag
    _atom_site_refinement_flags
    _atom_site_occupancy
    _atom_site_symmetry_multiplicity
    _atom_site_disorder_assembly
    _atom_site_disorder_group
    Mo Mo1 0.347736(16) 0.942369(6) 0.250939(9) 0.01077(11) Uani d . 1 1 . .
    O O4 0.40367(15) 1.02857(5) 0.18762(9) 0.0140(2) Uani d . 1 1 . .
    O O6 0.06983(15) 0.98254(5) 0.19413(9) 0.0149(2) Uani d . 1 1 . .
    O O5 0.09177(17) 0.79029(6) 0.41705(10) 0.0189(3) Uani d . 1 1 . .
    O O2 0.30947(16) 0.89967(5) 0.13261(9) 0.0159(2) Uani d . 1 1 . .
    O O1 0.22888(15) 0.89225(5) 0.34315(9) 0.0145(2) Uani d . 1 1 . .
    C C1 0.1871(2) 0.89761(7) 0.44109(12) 0.0132(3) Uani d . 1 1 . .
    C C2 0.2087(2) 0.95550(8) 0.50111(13) 0.0137(3) Uani d . 1 1 . .
    C C9 0.2673(2) 1.01532(7) 0.45991(13) 0.0131(3) Uani d . 1 1 . .
    H H9 0.2699 1.0524 0.5019 0.016 Uiso calc R 1 1 . .
    N N1 0.31605(17) 1.02025(6) 0.36858(11) 0.0129(3) Uani d . 1 1 . .
    N N2 0.35536(18) 1.08258(7) 0.33859(11) 0.0144(3) Uani d . 1 1 . .
    C C10 0.3984(2) 1.08222(7) 0.24361(13) 0.0135(3) Uani d . 1 1 . .
    C C11 0.4365(2) 1.14361(7) 0.19552(12) 0.0148(3) Uani d . 1 1 . .
    C C16 0.4873(2) 1.14481(8) 0.09462(13) 0.0149(3) Uani d . 1 1 . .
    H H16 0.5033 1.1058 0.0608 0.018 Uiso calc R 1 1 . .
    C C15 0.5142(2) 1.20234(8) 0.04451(13) 0.0179(3) Uani d . 1 1 . .
    H H15 0.5455 1.2021 -0.0229 0.021 Uiso calc R 1 1 . .
    C C14 0.4938(2) 1.26079(8) 0.09593(15) 0.0205(3) Uani d . 1 1 . .
    H H14 0.5119 1.2997 0.0625 0.025 Uiso calc R 1 1 . .
    C C13 0.4469(3) 1.26160(8) 0.19596(14) 0.0233(4) Uani d . 1 1 . .
    H H13 0.4356 1.3009 0.2300 0.028 Uiso calc R 1 1 . .
    C C12 0.4164(2) 1.20308(8) 0.24641(13) 0.0185(3) Uani d . 1 1 . .
    O O7 0.3642(2) 1.20795(6) 0.34234(11) 0.0278(3) Uani d . 1 1 . .
    H H7 0.3432 1.1717 0.3633 0.042 Uiso calc R 1 1 . .
    C C3 0.1605(2) 0.95732(9) 0.60289(13) 0.0166(3) Uani d . 1 1 . .
    H H3 0.1750 0.9954 0.6429 0.020 Uiso calc R 1 1 . .
    C C4 0.0923(2) 0.90354(8) 0.64354(13) 0.0190(3) Uani d . 1 1 . .
    H H4 0.0611 0.9053 0.7109 0.023 Uiso calc R 1 1 . .
    C C5 0.0698(2) 0.84628(8) 0.58431(14) 0.0196(3) Uani d . 1 1 . .
    H H5 0.0246 0.8099 0.6129 0.024 Uiso calc R 1 1 . .
    C C6 0.1139(2) 0.84283(8) 0.48301(13) 0.0157(3) Uani d . 1 1 . .
    C C7 0.0258(2) 0.73202(8) 0.45849(14) 0.0189(3) Uani d . 1 1 . .
    H H7B -0.0908 0.7392 0.4735 0.023 Uiso calc R 1 1 . .
    H H7A 0.1028 0.7184 0.5244 0.023 Uiso calc R 1 1 . .
    C C8 0.0207(2) 0.68153(8) 0.37203(15) 0.0204(3) Uani d . 1 1 . .
    H H8C -0.0502 0.6969 0.3062 0.031 Uiso calc R 1 1 . .
    H H8A -0.0289 0.6422 0.3938 0.031 Uiso calc R 1 1 . .
    H H8B 0.1378 0.6733 0.3609 0.031 Uiso calc R 1 1 . .
    S S1 -0.05345(6) 0.948802(19) 0.10195(3) 0.01434(13) Uani d . 1 1 . .
    C C17 -0.2453(2) 0.99843(9) 0.08388(14) 0.0188(3) Uani d . 1 1 . .
    H H17A -0.3366 0.9787 0.0319 0.028 Uiso calc R 1 1 . .
    H H17C -0.2186 1.0405 0.0588 0.028 Uiso calc R 1 1 . .
    H H17B -0.2841 1.0028 0.1512 0.028 Uiso calc R 1 1 . .
    C C18 -0.1346(2) 0.87857(9) 0.15964(14) 0.0215(3) Uani d . 1 1 . .
    H H18A -0.0400 0.8486 0.1819 0.032 Uiso calc R 1 1 . .
    H H18B -0.2239 0.8583 0.1071 0.032 Uiso calc R 1 1 . .
    H H18C -0.1834 0.8912 0.2209 0.032 Uiso calc R 1 1 . .
    O O3 0.55972(16) 0.92526(6) 0.30915(10) 0.0170(2) Uani d . 1 1 . .
loop_
    _atom_site_aniso_label
    _atom_site_aniso_U_11
    _atom_site_aniso_U_22
    _atom_site_aniso_U_33
    _atom_site_aniso_U_12
    _atom_site_aniso_U_13
    _atom_site_aniso_U_23
    Mo1 0.01172(15) 0.00986(15) 0.01120(15) 0.00052(3) 0.00331(9) -0.00040(4)
    O4 0.0170(5) 0.0116(5) 0.0144(5) -0.0012(4) 0.0056(4) -0.0013(4)
    O6 0.0131(5) 0.0157(5) 0.0150(5) 0.0005(4) 0.0005(4) -0.0031(4)
    O5 0.0266(6) 0.0130(6) 0.0197(6) -0.0034(4) 0.0109(5) -0.0007(4)
    O2 0.0194(6) 0.0147(6) 0.0143(5) 0.0012(4) 0.0046(4) -0.0010(4)
    O1 0.0182(6) 0.0116(5) 0.0149(5) -0.0012(4) 0.0063(4) -0.0003(4)
    C1 0.0125(7) 0.0155(7) 0.0119(7) 0.0027(5) 0.0030(5) 0.0007(5)
    C2 0.0139(7) 0.0139(7) 0.0136(7) -0.0005(6) 0.0031(6) 0.0008(6)
    C9 0.0147(7) 0.0112(7) 0.0131(7) 0.0002(5) 0.0019(6) -0.0003(5)
    N1 0.0111(6) 0.0121(6) 0.0150(6) -0.0006(5) 0.0010(5) -0.0010(5)
    N2 0.0172(7) 0.0112(7) 0.0143(6) -0.0024(5) 0.0018(5) -0.0002(5)
    C10 0.0114(7) 0.0129(8) 0.0157(7) 0.0001(6) 0.0014(5) -0.0021(6)
    C11 0.0141(7) 0.0134(7) 0.0157(7) -0.0009(5) -0.0004(6) 0.0005(6)
    C16 0.0124(7) 0.0150(7) 0.0168(7) -0.0017(5) 0.0014(6) 0.0012(6)
    C15 0.0158(8) 0.0179(8) 0.0194(7) -0.0024(6) 0.0018(6) 0.0033(6)
    C14 0.0210(8) 0.0155(8) 0.0246(8) -0.0075(6) 0.0030(6) 0.0022(6)
    C13 0.0333(10) 0.0130(8) 0.0235(9) -0.0046(7) 0.0047(7) -0.0019(6)
    C12 0.0232(9) 0.0154(8) 0.0160(7) -0.0037(6) 0.0014(6) -0.0023(6)
    O7 0.0516(9) 0.0146(6) 0.0201(6) -0.0076(5) 0.0139(6) -0.0036(5)
    C3 0.0188(8) 0.0181(7) 0.0126(7) 0.0007(6) 0.0024(6) -0.0002(6)
    C4 0.0228(8) 0.0221(8) 0.0132(7) 0.0018(6) 0.0062(6) 0.0003(6)
    C5 0.0241(9) 0.0175(8) 0.0193(8) -0.0017(6) 0.0094(7) 0.0029(6)
    C6 0.0172(7) 0.0130(7) 0.0176(7) 0.0016(6) 0.0052(6) 0.0007(6)
    C7 0.0223(8) 0.0145(7) 0.0216(8) -0.0026(6) 0.0082(6) 0.0023(6)
    C8 0.0208(8) 0.0139(8) 0.0269(9) -0.0036(6) 0.0058(7) -0.0015(6)
    S1 0.0125(2) 0.0178(2) 0.0127(2) 0.00100(12) 0.00257(17) -0.00274(13)
    C17 0.0112(7) 0.0249(8) 0.0193(8) 0.0036(6) 0.0004(6) 0.0004(6)
    C18 0.0202(8) 0.0185(8) 0.0249(8) -0.0069(6) 0.0021(6) -0.0019(6)
    O3 0.0161(6) 0.0142(5) 0.0203(6) 0.0015(4) 0.0024(5) 0.0005(5)
_geom_special_details
;
All e.s.d.'s (except the e.s.d. in the dihedral angle between two l.s. planes)
are estimated using the full covariance matrix. The cell e.s.d.'s are taken
into account individually in the estimation of e.s.d.'s in distances, angles
and torsion angles; correlations between e.s.d.'s in cell parameters are only
used when they are defined by crystal symmetry. An approximate (isotropic)
treatment of cell e.s.d.'s is used for estimating e.s.d.'s involving l.s.
planes.
;
loop_
    _geom_bond_atom_site_label_1
    _geom_bond_atom_site_label_2
    _geom_bond_site_symmetry_2
    _geom_bond_distance
    _geom_bond_publ_flag
    Mo1 N1 . 2.2343(13) y
    Mo1 O1 . 1.9197(11) y
    Mo1 O2 . 1.7132(11) y
    Mo1 O3 . 1.7055(12) y
    Mo1 O4 . 2.0297(11) y
    Mo1 O6 . 2.2928(11) y
    O4 C10 . 1.3184(19) ?
    O6 S1 . 1.5278(12) ?
    O5 C6 . 1.358(2) ?
    O5 C7 . 1.4425(19) ?
    O1 C1 . 1.3431(17) ?
    C1 C2 . 1.407(2) ?
    C1 C6 . 1.412(2) ?
    C2 C3 . 1.408(2) ?
    C2 C9 . 1.445(2) ?
    C9 N1 . 1.286(2) ?
    C9 H9 . 0.9300 ?
    N1 N2 . 1.3901(19) ?
    N2 C10 . 1.307(2) ?
    C10 C11 . 1.459(2) ?
    C11 C16 . 1.406(2) ?
    C11 C12 . 1.407(2) ?
    C16 C15 . 1.379(2) ?
    C16 H16 . 0.9300 ?
    C15 C14 . 1.393(2) ?
    C15 H15 . 0.9300 ?
    C14 C13 . 1.381(2) ?
    C14 H14 . 0.9300 ?
    C13 C12 . 1.406(2) ?
    C13 H13 . 0.9300 ?
    C12 O7 . 1.354(2) ?
    O7 H7 . 0.8200 ?
    C3 C4 . 1.370(2) ?
    C3 H3 . 0.9300 ?
    C4 C5 . 1.391(2) ?
    C4 H4 . 0.9300 ?
    C5 C6 . 1.389(2) ?
    C5 H5 . 0.9300 ?
    C7 C8 . 1.505(2) ?
    C7 H7B . 0.9700 ?
    C7 H7A . 0.9700 ?
    C8 H8C . 0.9600 ?
    C8 H8A . 0.9600 ?
    C8 H8B . 0.9600 ?
    S1 C17 . 1.7840(16) ?
    S1 C18 . 1.7886(18) ?
    C17 H17A . 0.9600 ?
    C17 H17C . 0.9600 ?
    C17 H17B . 0.9600 ?
    C18 H18A . 0.9600 ?
    C18 H18B . 0.9600 ?
    C18 H18C . 0.9600 ?
loop_
    _geom_angle_atom_site_label_1
    _geom_angle_atom_site_label_2
    _geom_angle_atom_site_label_3
    _geom_angle_site_symmetry_1
    _geom_angle_site_symmetry_3
    _geom_angle
    _geom_angle_publ_flag
    O3 Mo1 O2 . . 105.31(6) ?
    O3 Mo1 O1 . . 99.24(5) ?
    O2 Mo1 O1 . . 103.34(5) ?
    O3 Mo1 O4 . . 95.22(5) ?
    O2 Mo1 O4 . . 96.87(5) ?
    O1 Mo1 O4 . . 150.95(5) ?
    O3 Mo1 N1 . . 94.57(5) ?
    O2 Mo1 N1 . . 158.21(5) ?
    O1 Mo1 N1 . . 81.72(5) ?
    O4 Mo1 N1 . . 72.08(5) ?
    O3 Mo1 O6 . . 168.91(5) ?
    O2 Mo1 O6 . . 85.12(5) ?
    O1 Mo1 O6 . . 81.61(5) ?
    O4 Mo1 O6 . . 79.54(4) ?
    N1 Mo1 O6 . . 74.56(4) ?
    C10 O4 Mo1 . . 119.47(10) ?
    S1 O6 Mo1 . . 119.30(6) ?
    C6 O5 C7 . . 116.94(12) ?
    C1 O1 Mo1 . . 138.04(10) ?
    O1 C1 C2 . . 122.86(14) ?
    O1 C1 C6 . . 117.71(13) ?
    C2 C1 C6 . . 119.40(14) ?
    C1 C2 C3 . . 119.41(15) ?
    C1 C2 C9 . . 122.85(14) ?
    C3 C2 C9 . . 117.59(15) ?
    N1 C9 C2 . . 123.88(14) ?
    N1 C9 H9 . . 118.1 ?
    C2 C9 H9 . . 118.1 ?
    C9 N1 N2 . . 115.81(13) ?
    C9 N1 Mo1 . . 129.04(11) ?
    N2 N1 Mo1 . . 115.16(10) ?
    C10 N2 N1 . . 110.69(13) ?
    N2 C10 O4 . . 122.56(14) ?
    N2 C10 C11 . . 119.07(14) ?
    O4 C10 C11 . . 118.34(14) ?
    C16 C11 C12 . . 118.33(14) ?
    C16 C11 C10 . . 120.52(13) ?
    C12 C11 C10 . . 121.10(14) ?
    C15 C16 C11 . . 121.69(15) ?
    C15 C16 H16 . . 119.2 ?
    C11 C16 H16 . . 119.2 ?
    C16 C15 C14 . . 119.28(15) ?
    C16 C15 H15 . . 120.4 ?
    C14 C15 H15 . . 120.4 ?
    C13 C14 C15 . . 120.75(15) ?
    C13 C14 H14 . . 119.6 ?
    C15 C14 H14 . . 119.6 ?
    C14 C13 C12 . . 120.11(15) ?
    C14 C13 H13 . . 119.9 ?
    C12 C13 H13 . . 119.9 ?
    O7 C12 C13 . . 116.61(15) ?
    O7 C12 C11 . . 123.54(15) ?
    C13 C12 C11 . . 119.83(15) ?
    C12 O7 H7 . . 109.5 ?
    C4 C3 C2 . . 120.67(16) ?
    C4 C3 H3 . . 119.7 ?
    C2 C3 H3 . . 119.7 ?
    C3 C4 C5 . . 120.18(15) ?
    C3 C4 H4 . . 119.9 ?
    C5 C4 H4 . . 119.9 ?
    C6 C5 C4 . . 120.82(15) ?
    C6 C5 H5 . . 119.6 ?
    C4 C5 H5 . . 119.6 ?
    O5 C6 C5 . . 125.65(14) ?
    O5 C6 C1 . . 114.85(13) ?
    C5 C6 C1 . . 119.50(14) ?
    O5 C7 C8 . . 105.92(13) ?
    O5 C7 H7B . . 110.6 ?
    C8 C7 H7B . . 110.6 ?
    O5 C7 H7A . . 110.6 ?
    C8 C7 H7A . . 110.6 ?
    H7B C7 H7A . . 108.7 ?
    C7 C8 H8C . . 109.5 ?
    C7 C8 H8A . . 109.5 ?
    H8C C8 H8A . . 109.5 ?
    C7 C8 H8B . . 109.5 ?
    H8C C8 H8B . . 109.5 ?
    H8A C8 H8B . . 109.5 ?
    O6 S1 C17 . . 102.85(7) ?
    O6 S1 C18 . . 105.94(7) ?
    C17 S1 C18 . . 99.63(9) ?
    S1 C17 H17A . . 109.5 ?
    S1 C17 H17C . . 109.5 ?
    H17A C17 H17C . . 109.5 ?
    S1 C17 H17B . . 109.5 ?
    H17A C17 H17B . . 109.5 ?
    H17C C17 H17B . . 109.5 ?
    S1 C18 H18A . . 109.5 ?
    S1 C18 H18B . . 109.5 ?
    H18A C18 H18B . . 109.5 ?
    S1 C18 H18C . . 109.5 ?
    H18A C18 H18C . . 109.5 ?
    H18B C18 H18C . . 109.5 ?
loop_
    _geom_torsion_atom_site_label_1
    _geom_torsion_atom_site_label_2
    _geom_torsion_atom_site_label_3
    _geom_torsion_atom_site_label_4
    _geom_torsion_site_symmetry_1
    _geom_torsion_site_symmetry_2
    _geom_torsion_site_symmetry_3
    _geom_torsion_site_symmetry_4
    _geom_torsion
    _geom_torsion_publ_flag
    O3 Mo1 O4 C10 . . . . -91.49(12) ?
    O2 Mo1 O4 C10 . . . . 162.37(11) ?
    O1 Mo1 O4 C10 . . . . 28.29(17) ?
    N1 Mo1 O4 C10 . . . . 1.64(11) ?
    O6 Mo1 O4 C10 . . . . 78.65(11) ?
    O3 Mo1 O6 S1 . . . . 175.6(2) ?
    O2 Mo1 O6 S1 . . . . 15.13(8) ?
    O1 Mo1 O6 S1 . . . . -89.16(7) ?
    O4 Mo1 O6 S1 . . . . 113.05(8) ?
    N1 Mo1 O6 S1 . . . . -172.82(8) ?
    O3 Mo1 O1 C1 . . . . 79.54(15) ?
    O2 Mo1 O1 C1 . . . . -172.19(14) ?
    O4 Mo1 O1 C1 . . . . -39.3(2) ?
    N1 Mo1 O1 C1 . . . . -13.78(14) ?
    O6 Mo1 O1 C1 . . . . -89.27(15) ?
    Mo1 O1 C1 C2 . . . . 9.6(2) ?
    Mo1 O1 C1 C6 . . . . -172.29(11) ?
    O1 C1 C2 C3 . . . . 179.48(14) ?
    C6 C1 C2 C3 . . . . 1.4(2) ?
    O1 C1 C2 C9 . . . . 4.0(2) ?
    C6 C1 C2 C9 . . . . -174.13(15) ?
    C1 C2 C9 N1 . . . . -4.9(2) ?
    C3 C2 C9 N1 . . . . 179.57(15) ?
    C2 C9 N1 N2 . . . . 175.26(14) ?
    C2 C9 N1 Mo1 . . . . -5.0(2) ?
    O3 Mo1 N1 C9 . . . . -87.68(14) ?
    O2 Mo1 N1 C9 . . . . 116.33(17) ?
    O1 Mo1 N1 C9 . . . . 11.01(14) ?
    O4 Mo1 N1 C9 . . . . 178.30(15) ?
    O6 Mo1 N1 C9 . . . . 94.54(14) ?
    O3 Mo1 N1 N2 . . . . 92.03(10) ?
    O2 Mo1 N1 N2 . . . . -63.95(18) ?
    O1 Mo1 N1 N2 . . . . -169.27(11) ?
    O4 Mo1 N1 N2 . . . . -1.99(9) ?
    O6 Mo1 N1 N2 . . . . -85.75(10) ?
    C9 N1 N2 C10 . . . . -178.22(14) ?
    Mo1 N1 N2 C10 . . . . 2.03(15) ?
    N1 N2 C10 O4 . . . . -0.7(2) ?
    N1 N2 C10 C11 . . . . 177.19(13) ?
    Mo1 O4 C10 N2 . . . . -1.2(2) ?
    Mo1 O4 C10 C11 . . . . -179.08(10) ?
    N2 C10 C11 C16 . . . . 178.44(15) ?
    O4 C10 C11 C16 . . . . -3.6(2) ?
    N2 C10 C11 C12 . . . . -4.2(2) ?
    O4 C10 C11 C12 . . . . 173.75(15) ?
    C12 C11 C16 C15 . . . . -1.3(2) ?
    C10 C11 C16 C15 . . . . 176.14(15) ?
    C11 C16 C15 C14 . . . . 1.3(2) ?
    C16 C15 C14 C13 . . . . -0.1(3) ?
    C15 C14 C13 C12 . . . . -1.0(3) ?
    C14 C13 C12 O7 . . . . -177.42(17) ?
    C14 C13 C12 C11 . . . . 1.0(3) ?
    C16 C11 C12 O7 . . . . 178.43(16) ?
    C10 C11 C12 O7 . . . . 1.1(3) ?
    C16 C11 C12 C13 . . . . 0.1(2) ?
    C10 C11 C12 C13 . . . . -177.29(16) ?
    C1 C2 C3 C4 . . . . -0.3(2) ?
    C9 C2 C3 C4 . . . . 175.46(16) ?
    C2 C3 C4 C5 . . . . -0.1(3) ?
    C3 C4 C5 C6 . . . . -0.7(3) ?
    C7 O5 C6 C5 . . . . -3.7(2) ?
    C7 O5 C6 C1 . . . . 176.88(14) ?
    C4 C5 C6 O5 . . . . -177.63(16) ?
    C4 C5 C6 C1 . . . . 1.8(3) ?
    O1 C1 C6 O5 . . . . -0.8(2) ?
    C2 C1 C6 O5 . . . . 177.36(14) ?
    O1 C1 C6 C5 . . . . 179.66(14) ?
    C2 C1 C6 C5 . . . . -2.1(2) ?
    C6 O5 C7 C8 . . . . -177.89(14) ?
    Mo1 O6 S1 C17 . . . . -177.76(7) ?
    Mo1 O6 S1 C18 . . . . 78.13(9) ?
loop_
    _geom_hbond_atom_site_label_D
    _geom_hbond_atom_site_label_H
    _geom_hbond_atom_site_label_A
    _geom_hbond_site_symmetry_A
    _geom_hbond_distance_DH
    _geom_hbond_distance_HA
    _geom_hbond_distance_DA
    _geom_hbond_angle_DHA
    O7 H7 N2 . 0.82 1.87 2.5859(19) 145
    C9 H9 O3 3_676 0.93 2.54 3.217(2) 130
    C18 H18C O3 1_455 0.96 2.56 3.438(2) 152
data_global
_journal_date_recd_electronic     2011-05-20
_journal_date_accepted     2011-05-27
_journal_name_full     'Acta Crystallographica, Section E'
_journal_year     2011
_journal_volume     67
_journal_issue      7
_journal_page_first     m857
_journal_page_last     m857
_journal_paper_category     QM
_journal_coeditor_code     XU5215
_publ_contact_author_name     'Kong Mun Lo'
_publ_contact_author_address
;
Department of Chemistry
University of Malaya
50603 Kuala Lumpur
Malaysia
;
_publ_contact_author_email     'kmlo@um.edu.my'
_publ_contact_author_fax     '03 7967 4193'
_publ_contact_author_phone     '03 7967 4262'
_publ_section_title
;\
<i>cis</i>-(Dimethyl
sulfoxide-\k<i>O</i>)[<i>N</i>'-(3-ethoxy-2-oxidobenzylidene-\k<i>O</i>)-2-\
hydroxybenzohydrazidato-\k^2^<i>N</i>',<i>O</i>]dioxidomolybdenum(VI)
;
loop_
    _publ_author_name
    _publ_author_footnote
    _publ_author_address
    'Ngan, Ngui Khiong' .
;
Department of Chemistry
University of Malaya
50603 Kuala Lumpur
Malaysia
;
    'Lo, Kong Mun' .
;
Department of Chemistry
University of Malaya
50603 Kuala Lumpur
Malaysia
;
    'Richard Wong, Chee Seng' .
;
Department of Chemistry
University of Malaya
50603 Kuala Lumpur
Malaysia
;
