# Supplementary material for: cis-(Dimethyl sulfoxide-κO)[N′-(3-eth­oxy-2-oxidobenzyl­idene-κO)-2-hy­droxy­benzohydrazidato-κ2 N′,O]dioxido­molybdenum(VI)
Source: Acta Crystallogr Sect E Struct Rep Online. 2011 Jun 4;67(Pt 7):m857. doi: 10.1107/S1600536811020290 (PMC3152017; doi:10.1107/S1600536811020290)
Supplement: Supplementary file 2 [file e-67-0m857-Isup2.hkl]

# 
# h,k,l, Fc-squared, Fo-squared, sigma(Fo-squared) and status flag 
# 
data_I
_shelx_title ' angan54_0m in P2(1)/c' 
_shelx_refln_list_code          4 
_shelx_F_calc_maximum      307.03 
_exptl_crystal_F_000       980.00 
_reflns_d_resolution_high  0.7696 
 
loop_ 
 _symmetry_equiv_pos_as_xyz 
 'x, y, z' 
 '-x, y+1/2, -z+1/2' 
 '-x, -y, -z' 
 'x, -y-1/2, z-1/2' 
 
_cell_length_a     7.7527 
_cell_length_b    20.6173 
_cell_length_c    12.6506 
_cell_angle_alpha  90.000 
_cell_angle_beta  100.931 
_cell_angle_gamma  90.000 
 
_shelx_F_squared_multiplier     1.000 
 
loop_ 
 _refln_index_h 
 _refln_index_k 
 _refln_index_l 
 _refln_F_squared_calc 
 _refln_F_squared_meas 
 _refln_F_squared_sigma 
 _refln_observed_status 
   1   0   0     6550.50     6778.50    152.16 o 
   2   0   0     4166.00     4506.19     74.61 o 
   3   0   0    15281.18    13718.14    353.14 o 
   4   0   0     6403.29     6163.58    119.24 o 
   5   0   0      465.54      465.00     20.48 o 
   6   0   0     1117.75     1121.44     18.36 o 
   7   0   0     8596.14     8292.98    112.25 o 
   8   0   0      148.81      141.25      5.69 o 
   9   0   0      435.72      451.87     13.17 o 
   1   1   0     2691.29     2822.31     20.82 o 
   2   1   0    11355.16    11349.21    233.42 o 
   3   1   0     1007.69     1179.05     10.73 o 
   4   1   0     5378.69     5535.51     47.51 o 
   5   1   0      918.54      950.42      9.50 o 
   6   1   0      315.99      310.88      6.22 o 
   7   1   0       64.42       78.01      3.01 o 
   8   1   0     1052.19      981.28     12.71 o 
   9   1   0       63.92       68.17      3.29 o 
   0   2   0    40759.48    13280.08    403.09 o 
   1   2   0      214.39      199.88      2.29 o 
   2   2   0    26858.60    23175.92    216.55 o 
   3   2   0    16090.63    15192.24    442.96 o 
   4   2   0     4278.97     4287.32     37.14 o 
   5   2   0      104.49      121.80      2.67 o 
   6   2   0      385.50      408.23      7.18 o 
   7   2   0     3199.36     3099.02     31.82 o 
   8   2   0      495.46      451.89      7.49 o 
   9   2   0       64.08       60.75      3.29 o 
   1   3   0    17846.30    15105.67    249.30 o 
   2   3   0     6788.01     6164.56     50.89 o 
   3   3   0     3638.51     3978.77     32.61 o 
   4   3   0      873.46      823.90      8.22 o 
   5   3   0    11723.60    11534.45    109.73 o 
   6   3   0      652.92      676.69      8.78 o 
   7   3   0      321.56      320.04      5.75 o 
   8   3   0     5379.82     5110.32     50.93 o 
   9   3   0      249.79      266.05      6.03 o 
   0   4   0     4148.77     4054.29     55.18 o 
   1   4   0      504.54      501.20      4.77 o 
   2   4   0      511.41      528.08      4.78 o 
   3   4   0     2562.64     2527.21     20.35 o 
   4   4   0       93.15      102.16      3.07 o 
   5   4   0        8.18       13.59      1.22 o 
   6   4   0       20.19       18.42      2.27 o 
   7   4   0      191.45      188.67      4.29 o 
   8   4   0        0.47       12.64      2.37 o 
   9   4   0      196.14      190.72      5.91 o 
   1   5   0     3993.09     3778.16     31.16 o 
   2   5   0     4043.26     3639.12     30.81 o 
   3   5   0      952.98     1094.29     28.45 o 
   4   5   0      481.41      436.30      7.39 o 
   5   5   0    14218.48    13958.29    113.00 o 
   6   5   0      429.71      430.43      6.49 o 
   7   5   0      557.84      562.13      8.32 o 
   8   5   0     4518.69     4476.27     51.95 o 
   9   5   0     1388.86     1367.74     19.56 o 
   0   6   0    10722.77    10619.25    126.02 o 
   1   6   0     7783.57     7821.31     68.81 o 
   2   6   0      204.71      211.06      2.39 o 
   3   6   0     2655.27     2563.30     20.44 o 
   4   6   0     2734.78     2709.49     24.01 o 
   5   6   0      201.67      215.72      3.23 o 
   6   6   0     2525.88     2423.34     29.00 o 
   7   6   0     1836.04     1768.18     23.45 o 
   8   6   0       37.62       53.97      3.50 o 
   9   6   0      431.81      447.48      9.27 o 
   1   7   0      105.25       94.95      1.55 o 
   2   7   0      281.23      225.23      2.52 o 
   3   7   0     1503.75     1628.70     13.48 o 
   4   7   0       14.95       22.13      2.27 o 
   5   7   0     5341.86     5279.45     47.95 o 
   6   7   0        2.10        6.83      1.69 o 
   7   7   0       72.47       68.94      3.50 o 
   8   7   0     2067.48     2014.53     40.56 o 
   9   7   0     1193.55     1128.53     17.02 o 
   0   8   0    14870.18    13486.50    159.95 o 
   1   8   0     2919.58     2833.31     23.22 o 
   2   8   0      497.23      556.83      4.64 o 
   3   8   0    16374.63    15803.97    126.37 o 
   4   8   0     9486.00     9354.16     82.48 o 
   5   8   0      384.66      408.96      5.15 o 
   6   8   0     3200.41     3213.57     37.45 o 
   7   8   0     4566.85     4501.60     53.70 o 
   8   8   0       37.62       36.97      3.08 o 
   9   8   0      442.82      424.78      9.00 o 
   1   9   0      791.68      859.32     11.60 o 
   2   9   0       20.35       35.44      1.06 o 
   3   9   0      138.17      153.72      2.20 o 
   4   9   0      399.11      339.25      4.02 o 
   5   9   0      135.18      155.04      3.08 o 
   6   9   0      540.42      580.73      9.27 o 
   7   9   0      252.19      258.89      6.04 o 
   8   9   0       51.62       48.78      3.38 o 
   9   9   0       18.05       16.84      3.62 o 
   0  10   0     3616.66     3329.64     39.30 o 
   1  10   0      436.60      411.73      4.66 o 
   2  10   0     1655.63     1847.53     15.78 o 
   3  10   0     3602.55     3284.95     24.88 o 
   4  10   0     2218.01     2135.67     17.81 o 
   5  10   0        6.47        7.16      1.08 o 
   6  10   0     3019.19     3024.10     35.47 o 
   7  10   0     3115.85     3020.17     35.90 o 
   8  10   0       66.07       70.20      3.80 o 
   9  10   0      164.86      152.66      5.76 o 
   1  11   0     2795.30     2794.03     25.42 o 
   2  11   0    10144.34     9990.23     88.72 o 
   3  11   0        6.94        6.62      0.71 o 
   4  11   0     2038.19     2093.03     16.67 o 
   5  11   0     9233.83     9173.15     83.09 o 
   6  11   0      324.21      323.13      6.47 o 
   7  11   0       11.76       15.62      2.23 o 
   8  11   0      316.55      328.45      7.31 o 
   9  11   0      767.22      781.34     13.22 o 
   0  12   0     3666.22     3532.77     41.68 o 
   1  12   0       58.58      111.72      4.41 o 
   2  12   0        6.20       10.89      1.27 o 
   3  12   0      348.20      359.76     10.02 o 
   4  12   0     1120.03     1135.20      9.85 o 
   5  12   0       45.48       65.30      2.18 o 
   6  12   0      436.01      464.23     14.58 o 
   7  12   0      920.64      918.58     13.65 o 
   8  12   0       56.99       51.64      3.38 o 
   1  13   0     3161.26     3270.56     29.69 o 
   2  13   0    13587.23    13138.39    113.14 o 
   3  13   0       98.23       84.11      1.87 o 
   4  13   0      602.66      620.51      5.73 o 
   5  13   0     9607.06     9365.71     83.74 o 
   6  13   0       77.89       78.15      3.03 o 
   7  13   0       17.86       19.02      2.19 o 
   8  13   0     2792.86     2796.97     32.63 o 
   0  14   0     1093.83     1115.20     12.86 o 
   1  14   0     2940.75     2911.90     26.71 o 
   2  14   0      443.03      447.75      5.20 o 
   3  14   0      831.22      834.77      7.64 o 
   4  14   0     1245.86     1205.08      9.75 o 
   5  14   0      306.74      299.73      4.02 o 
   6  14   0        1.77        4.02      1.62 o 
   7  14   0      328.19      333.42      6.38 o 
   8  14   0      155.93      144.59      7.19 o 
   1  15   0     7042.33     6998.43     62.39 o 
   2  15   0    19870.48    19314.09    169.93 o 
   3  15   0      654.36      629.26      6.22 o 
   4  15   0      338.21      333.15      4.17 o 
   5  15   0     5047.33     5109.88     34.11 o 
   6  15   0      331.13      336.25      5.34 o 
   7  15   0      162.46      151.85      7.19 o 
   8  15   0     1067.35     1037.42     21.96 o 
   0  16   0     1168.35     1090.94     12.94 o 
   1  16   0     1192.26     1226.48     14.83 o 
   2  16   0      142.27      161.73      5.49 o 
   3  16   0     3229.39     3256.10     25.21 o 
   4  16   0      226.65      228.42      3.45 o 
   5  16   0        6.66        6.77      1.20 o 
   6  16   0     2296.83     2302.56     29.46 o 
   7  16   0     1273.29     1275.72     24.57 o 
   1  17   0     4490.56     4544.08     35.01 o 
   2  17   0      466.40      457.35      5.59 o 
   3  17   0       70.10       76.29      2.11 o 
   4  17   0      524.66      510.36      5.33 o 
   5  17   0      342.03      348.15      4.69 o 
   6  17   0      313.52      315.26      9.48 o 
   7  17   0       46.34       42.97      4.37 o 
   0  18   0     4510.14     4373.66     45.35 o 
   1  18   0      669.98      624.36      6.51 o 
   2  18   0     2219.74     2177.84     19.49 o 
   3  18   0     4218.58     4285.27     33.19 o 
   4  18   0      994.47      997.18      9.57 o 
   5  18   0       58.08       59.09      2.48 o 
   6  18   0     1563.53     1534.80     49.01 o 
   7  18   0     3191.82     3168.92     52.15 o 
   1  19   0      293.61      275.87      4.41 o 
   2  19   0     2628.64     2607.11     22.90 o 
   3  19   0     1108.63     1080.15     11.18 o 
   4  19   0      447.92      441.70      6.09 o 
   5  19   0      326.76      308.43      5.10 o 
   6  19   0     1012.35      938.65     19.47 o 
   0  20   0     6951.37     6969.29     91.44 o 
   1  20   0        8.62       10.78      2.27 o 
   2  20   0       54.29       59.96      2.65 o 
   3  20   0      322.59      337.89      5.12 o 
   4  20   0       84.88       80.18      2.78 o 
   5  20   0      204.98      210.33      4.25 o 
   6  20   0      358.79      369.37     11.04 o 
   1  21   0     4157.63     4030.72     53.84 o 
   2  21   0     3024.21     2947.20     32.38 o 
   3  21   0      695.31      679.00      8.20 o 
   4  21   0      827.13      846.44      9.75 o 
   5  21   0     3367.42     3263.60     29.24 o 
   6  21   0      375.75      388.36     11.04 o 
   0  22   0      229.81      217.57      8.01 o 
   1  22   0      817.01      856.33     14.64 o 
   2  22   0       43.07       60.58      3.80 o 
   3  22   0        1.75        6.68      1.99 o 
   4  22   0      479.81      499.33      8.66 o 
   5  22   0      265.07      245.13      6.73 o 
   1  23   0     3104.81     3084.42     40.12 o 
   2  23   0     5032.10     4993.50     61.52 o 
   3  23   0      303.99      310.96      6.53 o 
   4  23   0      196.26      191.81      5.27 o 
   5  23   0     3931.21     3871.57     58.63 o 
   0  24   0     2027.81     1967.16     48.28 o 
   1  24   0      364.26      419.82     11.90 o 
   2  24   0      131.30      172.93      6.04 o 
   3  24   0     2014.51     1969.22     34.40 o 
   4  24   0       17.66       11.59      3.33 o 
   1  25   0       25.45       36.53      9.14 o 
   2  25   0      657.53      617.62     15.25 o 
   3  25   0       71.30       85.45      5.93 o 
   0  26   0     3106.40     3155.94     73.16 o 
   1  26   0      436.25      434.75     12.67 o 
   2  26   0      355.42      332.73     25.24 o 
  -9   1   1        1.04        4.15      2.11 o 
  -8   1   1     4342.22     4230.84     42.79 o 
  -7   1   1       25.24       32.70      2.36 o 
  -6   1   1     1332.61     1370.98     15.36 o 
  -5   1   1    13412.49    12796.58    143.32 o 
  -4   1   1     8230.21     7927.49    121.33 o 
  -3   1   1     3871.68     4106.25     56.06 o 
  -2   1   1    20349.28    18055.52    484.87 o 
  -1   1   1    32018.44    25181.82    241.11 o 
   1   1   1    28028.84    22750.28    276.67 o 
   2   1   1    94265.38    70045.70    776.45 o 
   3   1   1       46.49       50.33      1.52 o 
   4   1   1     1906.93     1901.13     15.63 o 
   5   1   1     9061.54     8739.70     74.87 o 
   6   1   1     2759.75     2649.95     27.16 o 
   7   1   1      309.31      275.87      5.21 o 
   8   1   1     3011.44     2863.72     30.18 o 
   9   1   1     1421.16     1408.71     17.37 o 
  -9   2   1      472.41      460.06      8.13 o 
  -8   2   1      137.33      135.43      4.02 o 
  -7   2   1     2396.07     2318.36     24.69 o 
  -6   2   1     3398.48     3375.41     33.74 o 
  -5   2   1        0.69       33.65      3.66 o 
  -4   2   1     1001.54      957.63      9.26 o 
  -3   2   1     7662.66     7650.54     61.90 o 
  -2   2   1     1605.43     1652.81     16.27 o 
  -1   2   1     3948.97     4063.76     36.17 o 
   0   2   1     5555.23     5541.37     64.67 o 
   1   2   1     2991.61     2973.42     41.59 o 
   2   2   1    37971.71    31573.75    314.89 o 
   3   2   1      131.95      118.86      1.88 o 
   4   2   1      318.48      275.84      6.12 o 
   5   2   1     1545.59     1639.79     13.98 o 
   6   2   1      599.56      634.41      8.41 o 
   7   2   1     1413.29     1407.92     16.18 o 
   8   2   1        0.03        4.43      1.71 o 
   9   2   1     1115.39     1042.01     16.32 o 
  -9   3   1       92.09       88.23      3.74 o 
  -8   3   1     1065.64     1020.03     13.07 o 
  -7   3   1      171.90      166.48      4.02 o 
  -6   3   1      639.40      575.34      7.95 o 
  -5   3   1     2643.68     2687.74     23.94 o 
  -4   3   1      327.58      363.19      6.92 o 
  -3   3   1     2279.20     2345.91     18.90 o 
  -2   3   1      445.11      383.39      3.58 o 
  -1   3   1    11578.98    11376.20    199.50 o 
   0   3   1      139.59      157.99      2.09 o 
   1   3   1     1006.54     1164.79     10.59 o 
   2   3   1     2874.25     2931.43     27.66 o 
   3   3   1      139.47      136.69      2.94 o 
   4   3   1     7896.48     8390.88     86.04 o 
   5   3   1     2217.23     2221.61     20.15 o 
   6   3   1     3269.92     3234.97     32.46 o 
   7   3   1     1040.92      939.68     11.88 o 
   8   3   1      256.34      239.34      5.29 o 
   9   3   1      254.55      261.20      6.76 o 
  -9   4   1     1730.12     1695.23     20.11 o 
  -8   4   1        9.62        8.68      1.90 o 
  -7   4   1     1933.78     1887.48     20.66 o 
  -6   4   1    10647.88    10408.35     99.83 o 
  -5   4   1      228.86      216.00      7.15 o 
  -4   4   1     3457.89     3354.90     24.88 o 
  -3   4   1    18347.16    17207.13    282.51 o 
  -2   4   1     1018.62     1185.70      9.04 o 
  -1   4   1     1713.08     1782.02     12.97 o 
   0   4   1    46698.40    34498.82    881.81 o 
   1   4   1     5539.84     5605.50     46.78 o 
   2   4   1      537.36      499.59      4.95 o 
   3   4   1    13063.06    12710.93    118.43 o 
   4   4   1      793.42      662.73      6.26 o 
   5   4   1      417.63      475.30      6.17 o 
   6   4   1      304.82      317.72      6.76 o 
   7   4   1     7589.54     7524.05     83.34 o 
   8   4   1      509.35      469.23      8.87 o 
   9   4   1      598.06      582.26     10.84 o 
  -9   5   1      462.98      447.06      7.95 o 
  -8   5   1      402.72      344.56      6.49 o 
  -7   5   1      795.06      771.68     10.23 o 
  -6   5   1      611.74      546.83      7.58 o 
  -5   5   1     3492.50     3538.87     28.47 o 
  -4   5   1      617.99      673.44      6.30 o 
  -3   5   1     2648.49     2897.45     23.23 o 
  -2   5   1     4277.45     4246.65     40.01 o 
  -1   5   1       96.80      125.71      3.09 o 
   0   5   1      190.58      210.26      3.04 o 
   1   5   1     1346.01     1272.08     11.76 o 
   2   5   1      451.87      511.57      6.98 o 
   3   5   1     7712.40     8429.29     83.22 o 
   4   5   1      698.64      656.99      6.86 o 
   5   5   1       81.93       83.43      2.53 o 
   6   5   1      260.31      265.34      5.49 o 
   7   5   1       10.77       30.61      4.97 o 
   8   5   1       84.97       94.18      4.07 o 
   9   5   1      573.17      521.89     16.45 o 
  -9   6   1      103.03      105.11      5.81 o 
  -8   6   1        1.45        6.20      1.90 o 
  -7   6   1     4680.40     4531.80     46.14 o 
  -6   6   1     3019.37     2973.36     30.27 o 
  -5   6   1     1015.51     1109.65      9.19 o 
  -4   6   1      460.57      456.53      5.15 o 
  -3   6   1     8284.15     7758.97     63.78 o 
  -2   6   1     5822.89     5879.54     61.65 o 
  -1   6   1     1066.97      927.93      8.02 o 
   0   6   1     4470.44     4301.40     36.02 o 
   1   6   1       10.92       11.49      0.94 o 
   2   6   1      163.68      196.35      2.34 o 
   3   6   1     3343.69     3441.40     27.16 o 
   4   6   1     4016.84     3911.35     32.02 o 
   5   6   1     1599.03     1558.79     14.72 o 
   6   6   1      103.31      125.86      3.97 o 
   7   6   1     5526.96     5360.11     60.54 o 
   8   6   1      347.53      340.08      7.31 o 
   9   6   1      995.93      970.71     15.19 o 
  -9   7   1      446.06      447.62      9.14 o 
  -8   7   1     3319.32     3167.89     43.40 o 
  -7   7   1        0.36        2.93      1.48 o 
  -6   7   1     2309.14     2214.72     23.65 o 
  -5   7   1    15992.09    15820.71    122.82 o 
  -4   7   1     5344.38     5293.93     47.74 o 
  -3   7   1      843.81      914.96      8.11 o 
  -2   7   1     9421.30     8878.20     75.19 o 
  -1   7   1    23533.55    21239.71    734.89 o 
   0   7   1      675.35      749.13      6.26 o 
   1   7   1     3178.05     3005.79     28.99 o 
   2   7   1    13972.48    13469.46    116.91 o 
   3   7   1      809.57      952.13      8.40 o 
   4   7   1     1597.61     1555.70     13.23 o 
   5   7   1    10426.34    10288.45     93.35 o 
   6   7   1     1821.90     1830.61     22.80 o 
   7   7   1       82.03       80.99      4.26 o 
   8   7   1     1162.87     1171.88     16.88 o 
   9   7   1     1995.64     1983.17     26.18 o 
  -9   8   1       40.38       36.89      3.38 o 
  -8   8   1      212.35      244.74      7.49 o 
  -7   8   1      383.87      367.22      7.18 o 
  -6   8   1      267.28      282.99      5.88 o 
  -5   8   1       80.86      114.79      3.26 o 
  -4   8   1     1573.06     1676.20     15.64 o 
  -3   8   1    10624.03    10887.70     91.50 o 
  -2   8   1       53.19       64.10      1.56 o 
  -1   8   1     2149.94     2494.93     19.30 o 
   0   8   1       97.15      126.52      1.74 o 
   1   8   1       28.91       32.30      2.14 o 
   2   8   1     1319.85     1436.44     12.23 o 
   3   8   1      315.86      348.57      3.94 o 
   4   8   1     1631.54     1626.38     13.83 o 
   5   8   1       40.55       51.43      2.80 o 
   6   8   1        0.38        4.36      3.96 o 
   7   8   1     2850.99     2782.57     52.48 o 
   8   8   1       59.93       67.03      6.66 o 
   9   8   1      233.87      241.30      6.89 o 
  -9   9   1      859.75      834.08     13.79 o 
  -8   9   1     5314.64     4999.66     57.58 o 
  -7   9   1       51.04       53.96      3.22 o 
  -6   9   1       17.23       19.78      1.94 o 
  -5   9   1    10031.89     9790.70     79.84 o 
  -4   9   1     1121.18     1179.79     10.55 o 
  -3   9   1      499.40      529.87      5.01 o 
  -2   9   1     7633.13     7183.55     58.03 o 
  -1   9   1     3238.65     2778.64     21.53 o 
   0   9   1      302.01      307.07      3.38 o 
   1   9   1     1076.33      944.25     10.34 o 
   2   9   1    16585.02    15576.55    126.80 o 
   3   9   1        4.07        8.31      1.10 o 
   4   9   1      277.81      289.92      3.62 o 
   5   9   1     9867.12     9789.89     99.88 o 
   6   9   1      463.25      456.60      8.13 o 
   7   9   1      714.18      687.23     10.97 o 
   8   9   1     1850.35     1816.89     33.87 o 
   9   9   1     3387.43     3258.58     39.97 o 
  -9  10   1      307.06      293.87      7.29 o 
  -8  10   1       29.23       36.87      4.41 o 
  -7  10   1       29.13       33.97      2.79 o 
  -6  10   1      612.42      649.16     10.12 o 
  -5  10   1      190.91      200.64      3.08 o 
  -4  10   1        5.30        6.90      2.19 o 
  -3  10   1     1456.37     1429.84     10.21 o 
  -2  10   1      484.75      470.46      4.95 o 
  -1  10   1     7268.32     7657.46     61.50 o 
   0  10   1     1395.77     1332.04     10.88 o 
   1  10   1     5158.78     5214.61     52.95 o 
   2  10   1      281.16      283.90      3.34 o 
   3  10   1     2775.69     2694.47     20.75 o 
   4  10   1     2884.16     2847.83     22.09 o 
   5  10   1       10.86       24.37      1.53 o 
   6  10   1     1040.63      973.76     13.50 o 
   7  10   1      172.31      174.41      5.03 o 
   8  10   1       72.14       77.53      3.93 o 
   9  10   1      364.49      372.32      8.43 o 
  -9  11   1      116.68      111.41      4.77 o 
  -8  11   1     2779.54     2745.11     33.92 o 
  -7  11   1       28.64       30.24      2.53 o 
  -6  11   1        0.49        2.93      2.07 o 
  -5  11   1     2187.73     2097.23     18.01 o 
  -4  11   1      198.22      227.19      3.18 o 
  -3  11   1      819.43      923.42      6.74 o 
  -2  11   1     1355.38     1222.56     10.15 o 
  -1  11   1     2366.09     2181.86     17.34 o 
   0  11   1      386.30      412.31      4.18 o 
   1  11   1      125.63      110.88      2.22 o 
   2  11   1    10134.97     9808.50     89.79 o 
   3  11   1       13.70       18.81      1.31 o 
   4  11   1      182.96      170.12      2.73 o 
   5  11   1     2396.46     2403.96     20.65 o 
   6  11   1      223.24      199.95      4.57 o 
   7  11   1      135.90      130.14      5.67 o 
   8  11   1      904.99      887.63     13.78 o 
  -8  12   1       78.86       79.47      3.80 o 
  -7  12   1     1007.76      934.64     13.93 o 
  -6  12   1     1806.24     1803.43     22.80 o 
  -5  12   1      194.06      201.57      3.38 o 
  -4  12   1      572.76      552.79      4.90 o 
  -3  12   1    11452.20    11421.82     86.51 o 
  -2  12   1       18.75       21.04      1.39 o 
  -1  12   1     2376.35     2327.05     18.55 o 
   0  12   1    11188.96    10651.09     84.26 o 
   1  12   1     7036.56     6912.99     69.82 o 
   2  12   1       19.23       24.58      1.60 o 
   3  12   1     5806.50     5613.10     39.23 o 
   4  12   1    11309.19    10897.77     86.02 o 
   5  12   1      204.52      217.65      3.32 o 
   6  12   1     2957.93     2943.23     31.46 o 
   7  12   1     2523.65     2550.52     28.07 o 
   8  12   1       41.17       45.44      3.68 o 
  -8  13   1       81.70       80.81      3.93 o 
  -7  13   1       38.81       37.75      2.96 o 
  -6  13   1      108.11      108.44      3.75 o 
  -5  13   1       14.79       13.34      1.42 o 
  -4  13   1     1120.41     1047.66      8.16 o 
  -3  13   1       15.01       25.61      1.88 o 
  -2  13   1      222.34      245.04      3.09 o 
  -1  13   1       27.33       28.88      1.26 o 
   0  13   1      239.89      277.82      5.15 o 
   1  13   1      260.98      236.00      8.05 o 
   2  13   1     2957.55     2803.99     25.85 o 
   3  13   1      299.32      308.95      3.61 o 
   4  13   1       14.53       16.57      1.35 o 
   5  13   1     1737.47     1694.53     14.23 o 
   6  13   1        1.47        3.65      1.39 o 
   7  13   1       30.24       44.30      3.01 o 
   8  13   1       16.85       18.02      4.04 o 
  -8  14   1      456.56      458.65      8.28 o 
  -7  14   1     1151.25     1166.97     14.90 o 
  -6  14   1     3479.30     3454.16     54.38 o 
  -5  14   1      193.29      185.07      3.01 o 
  -4  14   1     1580.69     1597.36     12.50 o 
  -3  14   1     9564.99     9482.26     71.40 o 
  -2  14   1      496.46      457.59      4.57 o 
  -1  14   1        1.76       10.06      1.45 o 
   0  14   1    10692.17    10598.07     90.50 o 
   1  14   1     3095.58     3129.18     31.82 o 
   2  14   1     1332.56     1262.09     12.81 o 
   3  14   1     7694.63     7660.41     58.40 o 
   4  14   1     8930.75     8819.71     60.97 o 
   5  14   1      586.95      552.76      6.02 o 
   6  14   1      851.13      817.15     10.99 o 
   7  14   1     5460.38     5108.79     78.87 o 
   8  14   1        0.85        1.69      3.33 o 
  -8  15   1      793.36      822.13     12.20 o 
  -7  15   1        0.96       10.59      2.96 o 
  -6  15   1      483.33      474.92      6.70 o 
  -5  15   1     2646.92     2609.02     19.60 o 
  -4  15   1     1909.91     1934.71     14.91 o 
  -3  15   1       10.43       11.57      1.06 o 
  -2  15   1     2667.20     2638.65     19.51 o 
  -1  15   1     1016.62      994.94      9.03 o 
   0  15   1      464.93      479.31      5.10 o 
   1  15   1     1137.40     1111.78     24.56 o 
   2  15   1     1651.27     1567.00     15.39 o 
   3  15   1     5512.87     5374.29     40.20 o 
   4  15   1      251.02      244.73      3.51 o 
   5  15   1     1330.01     1358.55     11.10 o 
   6  15   1      271.02      249.53      8.23 o 
   7  15   1      833.31      807.28     17.91 o 
   8  15   1     1280.77     1273.71     25.29 o 
  -8  16   1       10.24       18.37      2.97 o 
  -7  16   1      461.64      453.28      6.86 o 
  -6  16   1     1693.31     1656.66     18.10 o 
  -5  16   1      153.47      155.58      2.93 o 
  -4  16   1      537.95      528.96      5.43 o 
  -3  16   1     1871.57     1917.10     14.87 o 
  -2  16   1       34.23       39.14      1.44 o 
  -1  16   1      638.20      684.82      6.79 o 
   0  16   1     9061.47     8839.12     72.37 o 
   1  16   1     8709.15     8486.04     76.89 o 
   2  16   1      628.45      582.20      7.09 o 
   3  16   1     2301.88     2286.38     18.26 o 
   4  16   1      803.05      779.38      8.35 o 
   5  16   1        1.31        5.79      1.66 o 
   6  16   1       28.22       33.76      3.85 o 
   7  16   1     1313.07     1312.36     25.29 o 
  -7  17   1      222.74      243.14      6.65 o 
  -6  17   1       91.03      104.06      3.53 o 
  -5  17   1     5043.25     5042.93     41.92 o 
  -4  17   1      789.88      817.45      7.47 o 
  -3  17   1       20.89       25.84      1.37 o 
  -2  17   1     1725.64     1743.77     13.60 o 
  -1  17   1     6200.84     6136.57     44.11 o 
   0  17   1      928.77      997.35     12.75 o 
   1  17   1      702.19      700.52      8.09 o 
   2  17   1     2075.12     2042.40     19.94 o 
   3  17   1     2758.26     2710.82     23.33 o 
   4  17   1     3157.54     3138.80     29.96 o 
   5  17   1     4906.15     4894.09     45.41 o 
   6  17   1     1104.95     1085.01     21.76 o 
   7  17   1      402.72      431.04     12.29 o 
  -7  18   1      277.95      273.31      9.27 o 
  -6  18   1       92.53      103.76      4.27 o 
  -5  18   1      765.50      731.60      8.34 o 
  -4  18   1     1171.14     1158.46      9.92 o 
  -3  18   1      931.93      960.89      8.53 o 
  -2  18   1      294.02      305.67      3.79 o 
  -1  18   1     4231.76     4195.36     32.54 o 
   0  18   1     1509.13     1515.90     14.17 o 
   1  18   1        6.18       12.05      2.56 o 
   2  18   1     2590.76     2621.81     28.74 o 
   3  18   1      170.17      172.62      3.78 o 
   4  18   1      278.13      262.54      4.87 o 
   5  18   1      482.72      459.73      6.96 o 
   6  18   1      107.31      114.95      6.14 o 
   7  18   1        0.75        6.08      3.33 o 
  -7  19   1      224.93      242.58      8.95 o 
  -6  19   1       86.81       85.67      5.62 o 
  -5  19   1     4020.96     4060.90     43.73 o 
  -4  19   1      912.25      902.66      8.25 o 
  -3  19   1      167.94      183.89      3.18 o 
  -2  19   1     2614.38     2629.72     19.91 o 
  -1  19   1      634.13      649.54      7.30 o 
   0  19   1       26.15       44.91      2.52 o 
   1  19   1     5056.33     4989.35     51.81 o 
   2  19   1     4394.75     4265.01     45.01 o 
   3  19   1       92.64       98.03      3.06 o 
   4  19   1       46.38       51.97      2.47 o 
   5  19   1     1098.56     1138.16     12.13 o 
   6  19   1        2.21        6.95      3.10 o 
  -6  20   1      916.58      953.95     32.55 o 
  -5  20   1       56.07       54.04      3.19 o 
  -4  20   1     1331.14     1263.23     14.17 o 
  -3  20   1     4025.99     3900.84     35.08 o 
  -2  20   1        0.34       13.31      3.31 o 
  -1  20   1      210.48      216.60      4.77 o 
   0  20   1     6492.72     6292.34     57.82 o 
   1  20   1      161.41      179.64      5.01 o 
   2  20   1      765.05      767.03     10.78 o 
   3  20   1     1325.73     1306.32     14.44 o 
   4  20   1     2484.93     2474.95     22.72 o 
   5  20   1        0.46        2.35      1.60 o 
   6  20   1      522.00      512.94     13.33 o 
  -6  21   1      288.32      305.06     13.17 o 
  -5  21   1     1158.80     1154.81     17.57 o 
  -4  21   1        6.99        8.52      2.23 o 
  -3  21   1      197.98      194.76      5.59 o 
  -2  21   1      110.90      110.98      4.58 o 
  -1  21   1       47.08       45.11      2.80 o 
   0  21   1      569.11      610.93      8.30 o 
   1  21   1      129.38      130.72      3.59 o 
   2  21   1     1145.08     1126.80     19.85 o 
   3  21   1     1416.25     1463.30     14.69 o 
   4  21   1      460.48      456.34      6.50 o 
   5  21   1      127.47      122.03      4.14 o 
  -5  22   1      148.85      189.36      8.78 o 
  -4  22   1     1935.69     1921.47     25.97 o 
  -3  22   1     6231.04     6210.02    111.93 o 
  -2  22   1      257.03      266.10      7.16 o 
  -1  22   1     1331.70     1315.79     19.85 o 
   0  22   1     7012.93     6954.41     93.06 o 
   1  22   1     1605.40     1642.96     19.54 o 
   2  22   1      983.70      960.29     11.82 o 
   3  22   1     3439.92     3366.00     29.79 o 
   4  22   1     2002.09     1969.00     19.06 o 
   5  22   1        0.73        3.35      1.85 o 
  -5  23   1       49.53       34.38      6.58 o 
  -4  23   1      165.53      161.35      7.24 o 
  -2  23   1      154.88      153.79      6.97 o 
  -1  23   1      845.79      872.42     15.06 o 
   0  23   1      131.68      204.92      6.47 o 
   1  23   1     1786.79     1769.00     25.34 o 
   2  23   1      184.77      181.68      6.34 o 
   3  23   1       24.81       39.25      3.38 o 
   4  23   1      802.48      831.92     10.83 o 
  -4  24   1     1205.68     1203.44     23.53 o 
  -3  24   1     3640.10     3596.38     56.64 o 
  -2  24   1       29.01       35.67      5.49 o 
  -1  24   1      178.61      189.28      6.34 o 
   0  24   1     1675.60     1701.21     27.16 o 
   1  24   1       78.53      121.34      5.34 o 
   2  24   1      147.65      158.74      5.91 o 
   3  24   1     1458.27     1460.77     18.70 o 
   4  24   1     1058.05     1037.49     14.69 o 
  -3  25   1       56.89       67.98      5.85 o 
  -2  25   1      720.37      715.52     17.07 o 
  -1  25   1     2744.75     2673.12     44.49 o 
   0  25   1      159.70      171.21      6.34 o 
   1  25   1     2735.19     2791.93     44.73 o 
   2  25   1     3166.03     2869.43    195.65 o 
   3  25   1       81.12       90.42      5.20 o 
  -2  26   1     1616.43     1660.49     37.68 o 
  -1  26   1       75.52      122.00      6.97 o 
   0  26   1       66.96       66.36      5.85 o 
   1  26   1       47.73       68.91      4.65 o 
   2  26   1       36.03       55.80      9.14 o 
 -10   0   2     1698.61     1683.21     29.22 o 
  -9   0   2     5473.19     5195.29     73.97 o 
  -8   0   2        2.68       10.17      5.12 o 
  -7   0   2     1260.39     1230.29     20.43 o 
  -6   0   2     8505.47     8226.50    111.99 o 
  -5   0   2     1281.80     1256.62     19.39 o 
  -4   0   2     7283.37     7331.87    114.49 o 
  -3   0   2    13012.82    12566.69    174.06 o 
  -2   0   2      717.39      973.22     36.21 o 
  -1   0   2    14727.56    12637.11    181.17 o 
   0   0   2    22653.89    18341.67    332.13 o 
   1   0   2    81986.56    57706.03   1138.30 o 
   2   0   2     1940.76     1728.68     26.72 o 
   3   0   2    33189.90    28585.73    400.97 o 
   4   0   2    35002.38    33236.91   1034.93 o 
   5   0   2      780.96      783.62     11.70 o 
   6   0   2      100.64      109.06      9.14 o 
   7   0   2     1665.06     1642.93     26.12 o 
   8   0   2        7.64        7.57      5.49 o 
   9   0   2      374.85      355.54     13.90 o 
 -10   1   2      264.67      256.58      6.39 o 
  -9   1   2       78.35       81.90      3.74 o 
  -8   1   2     1259.87     1163.10     14.44 o 
  -7   1   2       34.60       36.19      2.53 o 
  -6   1   2      405.71      405.71      6.22 o 
  -5   1   2     2568.23     2555.24     25.79 o 
  -4   1   2       16.02       27.34      1.79 o 
  -3   1   2        1.52        3.80      1.46 o 
  -2   1   2     9501.10     9505.90    120.94 o 
  -1   1   2       92.18       86.65      1.22 o 
   0   1   2     1864.40     1845.19     17.91 o 
   1   1   2     5485.59     5616.08     93.08 o 
   2   1   2     1832.97     2028.08     17.87 o 
   3   1   2    15896.59    16786.71    285.05 o 
   4   1   2     9908.52    10231.95     85.30 o 
   5   1   2     1138.31     1218.06     10.90 o 
   6   1   2      488.09      487.05      6.95 o 
   7   1   2      161.20      177.39      4.11 o 
   8   1   2       87.38       94.55      3.93 o 
   9   1   2      588.67      585.54     14.55 o 
 -10   2   2      479.73      499.52      9.13 o 
  -9   2   2     1130.61     1072.50     14.08 o 
  -8   2   2      197.85      199.01      5.70 o 
  -7   2   2     1576.56     1560.47     17.74 o 
  -6   2   2     3736.53     3664.93     36.39 o 
  -5   2   2       21.20       17.96      1.69 o 
  -4   2   2     3554.44     3585.14     31.07 o 
  -3   2   2     1435.69     1275.32     11.51 o 
  -2   2   2     1298.52     1421.44     11.50 o 
  -1   2   2     1230.81     1300.00     10.34 o 
   0   2   2    19287.38    15242.02    222.97 o 
   1   2   2     2925.84     2749.93     40.73 o 
   2   2   2     2726.43     3029.53     24.46 o 
   3   2   2    16449.75    16857.88    175.41 o 
   4   2   2     9709.39     9853.96    114.94 o 
   5   2   2     2417.35     2378.88     19.66 o 
   6   2   2     1713.43     1676.24     18.20 o 
   7   2   2     4453.17     4270.56     48.99 o 
   8   2   2      282.69      255.28      9.13 o 
   9   2   2      231.30      238.02      6.61 o 
  -9   3   2      612.16      613.45      9.69 o 
  -8   3   2     4861.67     4635.27     46.45 o 
  -7   3   2      245.66      266.50     10.03 o 
  -6   3   2     2101.99     2024.91     21.40 o 
  -5   3   2    12709.60    12471.44    123.71 o 
  -4   3   2     9596.37     9321.10     83.68 o 
  -3   3   2     5185.79     5391.71     51.44 o 
  -2   3   2     1068.94     1042.29      9.42 o 
  -1   3   2    31097.18    24638.08    326.20 o 
   0   3   2    17183.44    16359.79    525.54 o 
   1   3   2       16.07       41.41      1.16 o 
   2   3   2    17856.92    17194.80    172.97 o 
   3   3   2       14.05       29.51      1.24 o 
   4   3   2    11359.71    11423.55    122.59 o 
   5   3   2        3.72        9.13      1.00 o 
   6   3   2      582.03      554.06      9.00 o 
   7   3   2     1782.60     1732.08     22.24 o 
   8   3   2     1453.12     1434.92     19.71 o 
   9   3   2     3271.91     3226.71     39.56 o 
  -9   4   2       21.41       19.58      2.27 o 
  -8   4   2      144.06      143.48      4.29 o 
  -7   4   2        1.47        1.46      1.46 o 
  -6   4   2       40.07       47.89      2.32 o 
  -5   4   2      332.71      375.66      4.65 o 
  -4   4   2      516.90      491.76      5.18 o 
  -3   4   2      208.17      205.52      2.58 o 
  -2   4   2      222.76      214.98      2.93 o 
  -1   4   2       10.38        9.02      0.74 o 
   0   4   2      576.30      522.50      7.08 o 
   1   4   2     1131.83     1139.27      9.52 o 
   2   4   2     2521.02     2868.26     25.74 o 
   3   4   2       69.79       81.32      1.58 o 
   4   4   2     8433.13     8426.90     93.35 o 
   5   4   2      499.64      485.49      6.57 o 
   6   4   2      421.71      416.68      7.31 o 
   7   4   2      474.93      522.77     14.24 o 
   8   4   2       44.63       49.37      4.57 o 
   9   4   2       25.85       26.03      3.17 o 
  -9   5   2      462.70      474.48      8.22 o 
  -8   5   2     5632.51     5387.89     53.49 o 
  -7   5   2       46.99       52.47      2.64 o 
  -6   5   2     1362.16     1373.57     17.88 o 
  -5   5   2     7893.73     7804.18     65.88 o 
  -4   5   2    14000.48    14259.00    115.72 o 
  -3   5   2     4426.25     4593.73     43.83 o 
  -2   5   2     4061.68     3924.40     34.97 o 
  -1   5   2    21026.83    19469.08    235.77 o 
   0   5   2     3176.16     3212.15     27.07 o 
   1   5   2     1559.13     1373.49     11.54 o 
   2   5   2     3549.90     3135.16     33.59 o 
   3   5   2       15.22       15.68      1.78 o 
   4   5   2     8192.72     8490.53     77.36 o 
   5   5   2     4893.75     4902.65     47.62 o 
   6   5   2      490.89      490.55      8.16 o 
   7   5   2     1531.10     1511.07     19.71 o 
   8   5   2     1321.65     1321.81     18.44 o 
   9   5   2     2673.70     2643.33     33.36 o 
  -9   6   2      844.87      847.65     12.06 o 
  -8   6   2      349.00      334.61      6.49 o 
  -7   6   2      725.13      669.28      9.32 o 
  -6   6   2     4289.63     4194.21     41.42 o 
  -5   6   2      123.90      142.52      2.69 o 
  -4   6   2     2601.05     2577.26     19.39 o 
  -3   6   2     6340.86     6319.28     54.14 o 
  -2   6   2       70.00       69.90      2.34 o 
  -1   6   2     9962.00    10000.31    100.07 o 
   0   6   2    13197.94    12051.38    338.06 o 
   1   6   2     4505.77     4628.30     52.60 o 
   2   6   2     4749.50     4793.03     44.35 o 
   3   6   2      574.41      474.04      4.67 o 
   4   6   2     1940.58     1941.60     16.27 o 
   5   6   2      148.17      185.48      3.13 o 
   6   6   2      171.86      173.13      4.49 o 
   7   6   2      844.34      802.71     12.23 o 
   8   6   2      447.15      415.87      8.30 o 
   9   6   2      544.81      557.76     10.69 o 
  -9   7   2       98.46       95.61      4.65 o 
  -8   7   2     1893.35     1860.31     21.12 o 
  -7   7   2       19.71       26.98      4.12 o 
  -6   7   2      361.10      405.92      6.39 o 
  -5   7   2     1269.57     1192.04     11.63 o 
  -4   7   2     7812.73     7969.69     59.45 o 
  -3   7   2       18.27       16.75      1.09 o 
  -2   7   2     2642.17     2676.85     23.33 o 
  -1   7   2     5261.65     5074.12     48.42 o 
   0   7   2     2688.09     2625.26     22.17 o 
   1   7   2      604.05      534.72      5.30 o 
   2   7   2     3375.77     3225.15     26.51 o 
   3   7   2     1196.82     1300.76     10.51 o 
   4   7   2      409.66      392.15      4.42 o 
   5   7   2     1831.01     1890.07     17.66 o 
   6   7   2      913.21      852.41     12.23 o 
   7   7   2     2428.65     2327.36     28.71 o 
   8   7   2        1.45        8.47      2.11 o 
   9   7   2     1809.92     1731.06     23.64 o 
  -9   8   2      984.12      980.18     15.48 o 
  -8   8   2      442.57      416.66      8.30 o 
  -7   8   2      572.11      563.67      8.32 o 
  -6   8   2     7667.39     7262.90     80.11 o 
  -5   8   2      835.99      832.46      7.99 o 
  -4   8   2      622.08      667.67      6.04 o 
  -3   8   2    33510.43    32780.61    768.89 o 
  -2   8   2     1789.91     1841.77     16.10 o 
  -1   8   2    11582.80    11398.69     95.40 o 
   0   8   2    12908.70    12010.70    216.20 o 
   1   8   2     7738.28     7179.32     73.01 o 
   2   8   2     1687.68     1727.11     14.60 o 
   3   8   2     2069.73     1877.12     14.78 o 
   4   8   2    12279.97    11937.76     98.95 o 
   5   8   2      188.99      224.99      5.19 o 
   6   8   2     1166.23     1167.66     15.62 o 
   7   8   2     3857.96     3891.12     45.19 o 
   8   8   2      466.96      446.34      8.70 o 
   9   8   2      933.09      908.80     14.63 o 
  -9   9   2       33.41       39.07      3.38 o 
  -8   9   2      110.54      103.91      4.22 o 
  -7   9   2        0.12        6.41      4.96 o 
  -6   9   2      107.08      101.27      7.49 o 
  -5   9   2      134.85      127.99      5.04 o 
  -4   9   2      162.09      171.22      5.20 o 
  -3   9   2       40.20       52.59      1.64 o 
  -2   9   2      225.21      327.57      3.70 o 
  -1   9   2     6784.88     7196.09     69.39 o 
   0   9   2       72.66       62.52      1.94 o 
   1   9   2     4590.89     5034.12     56.49 o 
   2   9   2        2.13        7.89      1.07 o 
   3   9   2      365.23      353.72      3.82 o 
   4   9   2      103.39      108.02      2.13 o 
   5   9   2      533.97      470.34      5.15 o 
   6   9   2       50.32       43.36      4.88 o 
   7   9   2       84.12       97.21      4.07 o 
   8   9   2      483.16      432.42      8.58 o 
   9   9   2        0.01        4.39      4.39 o 
  -9  10   2      451.81      468.48      9.57 o 
  -8  10   2      724.08      694.67     11.68 o 
  -7  10   2      580.85      566.48     11.44 o 
  -6  10   2     5086.60     5019.07     56.59 o 
  -5  10   2        5.47        6.79      1.19 o 
  -4  10   2       93.08      124.63      2.28 o 
  -3  10   2     7199.23     6691.87     77.06 o 
  -2  10   2      157.31      150.57      6.35 o 
  -1  10   2    15688.06    16744.20    145.61 o 
   0  10   2     2911.40     2592.85     22.08 o 
   1  10   2     2425.46     2310.07     23.53 o 
   2  10   2     3061.65     2996.64     24.51 o 
   3  10   2     2075.68     2139.92     16.75 o 
   4  10   2     9318.72     9119.70     69.18 o 
   5  10   2      521.07      491.88      5.39 o 
   6  10   2     1984.66     1891.51     21.14 o 
   7  10   2     2379.53     2316.19     37.70 o 
   8  10   2        2.44        8.07      2.64 o 
  -9  11   2      228.85      226.64      6.47 o 
  -8  11   2     1282.29     1294.08     18.44 o 
  -7  11   2        5.61       12.32      1.94 o 
  -6  11   2      151.93      159.52      4.49 o 
  -5  11   2     2689.60     2578.49     23.74 o 
  -4  11   2     1045.65      987.75      8.52 o 
  -3  11   2      171.09      191.52      3.94 o 
  -2  11   2     5569.36     5564.48     45.17 o 
  -1  11   2     8876.22     8916.90     84.24 o 
   0  11   2      496.29      584.39      5.80 o 
   1  11   2      291.20      219.87      3.34 o 
   2  11   2     6106.59     5991.78     66.41 o 
   3  11   2      618.49      547.13      5.31 o 
   4  11   2      530.94      548.81      5.59 o 
   5  11   2     8212.65     8168.94     60.78 o 
   6  11   2     2513.61     2496.01     27.00 o 
   7  11   2     1764.56     1673.85     23.01 o 
   8  11   2     1099.44     1106.93     22.48 o 
  -8  12   2       79.53       85.00      3.93 o 
  -7  12   2        5.63        5.43      1.80 o 
  -6  12   2      382.22      385.27      7.31 o 
  -5  12   2      576.74      563.72      6.80 o 
  -4  12   2        4.77        7.77      0.86 o 
  -3  12   2     7071.09     7090.69     61.47 o 
  -2  12   2        5.34        5.14      0.70 o 
  -1  12   2        2.50        6.66      1.19 o 
   0  12   2      227.09      199.21      2.70 o 
   1  12   2     1078.16     1024.51     11.38 o 
   2  12   2     2472.39     2450.90     20.56 o 
   3  12   2       46.33       60.89      1.91 o 
   4  12   2     2777.01     2719.08     21.29 o 
   5  12   2      668.01      724.94      7.42 o 
   6  12   2      186.20      204.61      4.62 o 
   7  12   2      203.12      212.82      8.23 o 
   8  12   2      441.43      439.60     12.48 o 
  -8  13   2     1790.10     1760.00     24.34 o 
  -7  13   2      595.37      573.11      9.99 o 
  -6  13   2     1707.25     1686.76     21.54 o 
  -5  13   2     1722.63     1640.48     14.57 o 
  -4  13   2     2657.96     2663.08     19.61 o 
  -3  13   2      180.13      143.31      3.10 o 
  -2  13   2     5456.17     5454.39     44.55 o 
  -1  13   2     5923.96     5569.45     47.95 o 
   0  13   2        2.90        5.41      1.18 o 
   1  13   2     1527.96     1550.18     16.67 o 
   2  13   2    11522.10    11530.56     97.72 o 
   3  13   2      592.98      555.72      5.95 o 
   4  13   2     1274.75     1257.70     10.92 o 
   5  13   2    13677.62    13530.09    105.70 o 
   6  13   2     1765.57     1713.13     30.19 o 
   7  13   2     1235.45     1172.31     40.60 o 
   8  13   2     1824.48     1732.13     31.96 o 
  -8  14   2      199.92      192.66      5.76 o 
  -7  14   2      857.55      802.99     12.53 o 
  -6  14   2      266.17      278.46      9.36 o 
  -5  14   2       37.66       41.42      2.24 o 
  -4  14   2       83.33       96.68      2.33 o 
  -3  14   2     1034.03     1049.43      9.29 o 
  -2  14   2      582.59      599.83     10.51 o 
  -1  14   2      359.56      368.40      4.43 o 
   0  14   2     1446.66     1393.92     13.75 o 
   1  14   2     2285.04     2354.10     34.52 o 
   2  14   2       41.93       53.66      1.58 o 
   3  14   2      559.39      548.70      5.99 o 
   4  14   2     1874.22     1801.33     13.81 o 
   5  14   2     1664.72     1685.67     17.54 o 
   6  14   2      775.56      744.16     16.83 o 
   7  14   2       11.44       16.41      3.62 o 
   8  14   2       74.57       86.11      6.14 o 
  -8  15   2     1966.79     1918.60     20.15 o 
  -7  15   2      279.21      285.79      5.24 o 
  -6  15   2      317.15      338.42      5.49 o 
  -5  15   2     2390.41     2364.57     19.23 o 
  -4  15   2      953.28      974.90      9.07 o 
  -3  15   2      721.38      725.57      6.97 o 
  -2  15   2     1797.22     1811.82     15.84 o 
  -1  15   2     6157.12     6306.27     54.53 o 
   0  15   2        0.82        2.93      1.27 o 
   1  15   2     1840.73     1872.05     18.15 o 
   2  15   2    11688.86    11471.89    111.62 o 
   3  15   2     5237.63     5207.79     46.80 o 
   4  15   2     1483.92     1421.07     15.06 o 
   5  15   2     1998.49     1939.23     19.81 o 
   6  15   2     1417.25     1372.99     25.62 o 
   7  15   2       19.13       25.89      4.37 o 
  -8  16   2      264.77      295.64      5.87 o 
  -7  16   2     1655.87     1613.98     17.10 o 
  -6  16   2     2910.19     2965.86     28.14 o 
  -5  16   2        9.73       12.82      1.47 o 
  -4  16   2     1298.45     1228.26     11.04 o 
  -3  16   2     4032.31     3993.93     30.73 o 
  -2  16   2       92.38       96.91      2.14 o 
  -1  16   2       74.68       92.04      2.51 o 
   0  16   2     5314.90     5334.62     44.59 o 
   1  16   2     1445.31     1451.06     14.59 o 
   2  16   2     1208.77     1227.02     14.89 o 
   3  16   2      911.52      903.57     11.81 o 
   4  16   2     3747.46     3707.55     34.96 o 
   5  16   2      830.56      827.99     10.27 o 
   6  16   2     1969.87     1932.88     28.99 o 
   7  16   2     1428.93     1446.17     27.38 o 
  -7  17   2       54.37       59.23      2.89 o 
  -6  17   2        6.94       17.44      2.15 o 
  -5  17   2       48.59       55.19      2.28 o 
  -4  17   2        1.90        4.16      1.29 o 
  -3  17   2      466.55      449.36      5.20 o 
  -2  17   2       11.99       13.78      1.53 o 
  -1  17   2        0.96        4.83      1.13 o 
   0  17   2      353.18      383.90      7.50 o 
   1  17   2       36.84       42.46      3.28 o 
   2  17   2     5000.84     4967.04     51.54 o 
   3  17   2      147.36      140.88      3.74 o 
   4  17   2       68.20       64.02      2.67 o 
   5  17   2        9.47       12.03      1.68 o 
   6  17   2        2.76       17.62      2.95 o 
   7  17   2        8.28       21.28      4.04 o 
  -7  18   2     2356.47     2335.33     34.44 o 
  -6  18   2     6356.71     6140.78     62.11 o 
  -5  18   2      220.11      228.42      4.71 o 
  -4  18   2     1331.32     1395.38     12.52 o 
  -3  18   2     5993.97     5963.08     45.12 o 
  -2  18   2      270.83      311.09      4.83 o 
  -1  18   2      388.21      431.89      6.85 o 
   0  18   2     1140.68     1156.49     17.95 o 
   1  18   2     3052.57     2996.16     32.37 o 
   2  18   2     3135.21     3046.34     33.02 o 
   3  18   2     1096.45     1076.29     13.90 o 
   4  18   2      856.56      841.00     10.40 o 
   5  18   2     2775.62     2682.13     26.65 o 
   6  18   2     2096.76     2031.10     28.11 o 
  -7  19   2       68.46       86.77      5.62 o 
  -6  19   2      382.47      387.97      8.51 o 
  -5  19   2     1046.70     1082.03     11.30 o 
  -4  19   2      449.88      449.73      6.38 o 
  -3  19   2        0.11        7.75      2.07 o 
  -2  19   2     1447.74     1422.75     14.82 o 
  -1  19   2     1308.87     1250.99     15.30 o 
   0  19   2        1.86        6.34      1.58 o 
   1  19   2     4447.21     4304.81     45.29 o 
   2  19   2     2168.35     2068.61     23.69 o 
   3  19   2      666.23      611.71      9.35 o 
   4  19   2       19.15       20.70      1.98 o 
   5  19   2      127.61      137.33      3.84 o 
   6  19   2      246.65      267.10      7.36 o 
  -6  20   2     2611.18     2640.19     57.06 o 
  -5  20   2      706.85      656.04      9.55 o 
  -4  20   2      902.05      853.96     10.07 o 
  -3  20   2     3422.98     3378.35     31.55 o 
  -2  20   2      161.41      170.73      4.31 o 
  -1  20   2      601.00      630.97      9.22 o 
   0  20   2       43.43       49.66      3.48 o 
   1  20   2      702.64      722.56     11.40 o 
   2  20   2      730.37      708.03     10.33 o 
   3  20   2     1084.53     1056.10     12.42 o 
   4  20   2      289.73      285.11      5.53 o 
   5  20   2      644.54      640.45      8.98 o 
   6  20   2        4.02       19.40      2.96 o 
  -6  21   2      630.53      613.78     19.02 o 
  -5  21   2     2062.75     2246.45     35.88 o 
  -4  21   2     1779.49     1826.57     31.29 o 
  -3  21   2     1490.21     1471.94     17.82 o 
  -2  21   2     2355.86     2315.54     25.83 o 
  -1  21   2     5109.53     4892.96     50.14 o 
   0  21   2      193.75      181.00      4.54 o 
   1  21   2     2218.23     2197.42     25.22 o 
   2  21   2     6085.61     5888.73     61.33 o 
   3  21   2      263.32      263.20      5.21 o 
   4  21   2     1234.58     1174.65     13.78 o 
   5  21   2     1625.38     1591.11     17.70 o 
  -5  22   2       24.12       22.68      5.12 o 
  -4  22   2      118.80      120.71      6.45 o 
  -3  22   2        2.86        3.92      2.81 o 
  -2  22   2       81.86       92.83      3.56 o 
  -1  22   2       76.66       95.96      4.26 o 
   0  22   2      437.48      438.29      6.98 o 
   1  22   2      167.36      183.60      4.68 o 
   2  22   2        5.36       14.63      4.39 o 
   3  22   2      521.32      502.11      7.54 o 
   4  22   2      122.32      105.21      3.72 o 
   5  22   2     1463.91     1438.95     16.73 o 
  -5  23   2     2890.75     2940.13     67.30 o 
  -4  23   2     1179.10     1195.90     23.02 o 
  -3  23   2     1780.19     1907.71     33.11 o 
  -2  23   2     2030.67     2065.69     28.72 o 
  -1  23   2     5463.67     5564.77     68.00 o 
   0  23   2      253.37      216.76      5.35 o 
   1  23   2     2113.67     2044.30     21.71 o 
   2  23   2     3533.43     3397.80     52.19 o 
   3  23   2      615.03      588.41      7.87 o 
   4  23   2      984.46      973.84     11.30 o 
  -4  24   2     1113.60     1122.19     22.50 o 
  -3  24   2       46.00       36.28      4.76 o 
  -2  24   2       78.25       84.18      4.77 o 
  -1  24   2      510.24      539.02     11.12 o 
   0  24   2     1672.32     1659.74     24.50 o 
   1  24   2       83.44       90.01      4.65 o 
   2  24   2      403.41      402.54     32.37 o 
   3  24   2     2442.11     2469.67     25.23 o 
  -3  25   2      509.70      522.25     13.97 o 
  -2  25   2       37.99       28.27      3.08 o 
  -1  25   2      375.33      360.11      9.00 o 
   0  25   2     1486.82     1478.71     22.66 o 
   1  25   2      246.87      238.58      7.31 o 
   2  25   2      622.53      623.23     15.25 o 
   3  25   2       67.86       82.05      4.08 o 
  -2  26   2      200.43      196.83      8.79 o 
  -1  26   2      129.32      119.19      5.62 o 
   0  26   2     2736.54     2795.09     37.87 o 
   1  26   2      518.21      517.48     11.40 o 
 -10   1   3       66.91       64.89      3.66 o 
  -9   1   3      534.35      521.82      8.68 o 
  -8   1   3     2257.34     2126.86     23.59 o 
  -7   1   3      910.36      904.79     13.37 o 
  -6   1   3     3660.24     3478.78     34.74 o 
  -5   1   3     2176.39     2096.02     21.58 o 
  -4   1   3     7112.58     6868.44     60.01 o 
  -3   1   3     9759.45    10099.63     89.69 o 
  -2   1   3     2758.09     2436.15     21.49 o 
  -1   1   3    35098.30    28025.34    280.89 o 
   0   1   3     2295.20     2341.66     19.98 o 
   1   1   3     4642.06     4296.06     41.25 o 
   2   1   3     6332.92     5696.46     79.14 o 
   3   1   3     7975.21     8334.35    101.14 o 
   4   1   3     5010.46     4931.54     45.93 o 
   5   1   3     1941.47     2050.39     23.32 o 
   6   1   3     8223.85     8141.99     89.26 o 
   7   1   3      307.07      345.16      7.03 o 
   8   1   3      690.10      675.34     13.97 o 
   9   1   3     2967.72     2808.71     42.67 o 
 -10   2   3      960.88      947.09     13.61 o 
  -9   2   3     1278.07     1200.78     15.54 o 
  -8   2   3      934.18      878.78     11.88 o 
  -7   2   3     3378.57     3301.54     33.65 o 
  -6   2   3     5168.70     5052.78     49.20 o 
  -5   2   3       89.17       81.17      4.65 o 
  -4   2   3     2343.58     2269.02     19.74 o 
  -3   2   3     3514.30     3527.29     29.13 o 
  -2   2   3     2759.82     3104.69     27.33 o 
  -1   2   3     5079.52     5269.22     45.69 o 
   0   2   3     4377.36     4301.03     45.46 o 
   1   2   3     2356.42     2125.22     37.79 o 
   2   2   3     2667.00     2432.50     67.52 o 
   3   2   3     2643.39     2599.01     22.68 o 
   4   2   3      248.76      216.62      5.07 o 
   5   2   3     1760.62     1824.36     17.07 o 
   6   2   3     3303.31     3304.87     38.29 o 
   7   2   3      769.57      757.99     11.68 o 
   8   2   3      324.44      300.81      8.28 o 
   9   2   3      472.34      469.86     11.63 o 
 -10   3   3       43.39       45.88      3.46 o 
  -9   3   3       10.89       20.31      2.45 o 
  -8   3   3     1021.00      988.89     12.88 o 
  -7   3   3      296.29      298.61      5.57 o 
  -6   3   3       50.21       52.24      2.36 o 
  -5   3   3      376.88      384.20      4.58 o 
  -4   3   3     2857.75     2840.30     24.99 o 
  -3   3   3     1940.58     1964.79     15.98 o 
  -2   3   3       42.63       36.89      1.49 o 
  -1   3   3     4841.11     4881.69     46.13 o 
   0   3   3      996.01     1005.99      9.25 o 
   1   3   3     9387.31     9351.52     95.80 o 
   2   3   3      142.82      103.49      3.40 o 
   3   3   3      304.96      335.86      4.05 o 
   4   3   3      660.31      587.82      6.41 o 
   5   3   3     1914.09     2081.91     21.58 o 
   6   3   3     3253.90     3124.29     36.18 o 
   7   3   3     1319.52     1244.48     16.89 o 
   8   3   3      802.69      763.27     12.23 o 
   9   3   3     1334.76     1206.55     21.98 o 
  -9   4   3     4924.62     4681.88     47.64 o 
  -8   4   3     1184.21     1108.82     14.08 o 
  -7   4   3     3796.60     3710.56     37.40 o 
  -6   4   3     5857.23     5697.00     55.14 o 
  -5   4   3      524.14      582.88      7.06 o 
  -4   4   3     8860.17     8921.35     80.19 o 
  -3   4   3     6789.20     6477.85     53.80 o 
  -2   4   3     3222.28     2988.13     29.33 o 
  -1   4   3     9617.56     9581.21     99.93 o 
   0   4   3     8104.69     7926.78    122.17 o 
   1   4   3    11171.72    10779.19    144.77 o 
   2   4   3    11028.69    11264.10    128.02 o 
   3   4   3     2277.84     2043.08     16.71 o 
   4   4   3    12078.32    11821.31    124.29 o 
   5   4   3      203.62      220.54      3.92 o 
   6   4   3     1962.47     2007.71     24.49 o 
   7   4   3      318.66      357.42      7.18 o 
   8   4   3       35.53       54.48      5.43 o 
   9   4   3     2332.11     2182.83     34.65 o 
  -9   5   3        2.32       11.51      2.53 o 
  -8   5   3      569.69      540.13      8.59 o 
  -7   5   3        0.14        5.12      1.46 o 
  -6   5   3     1649.74     1614.81     17.74 o 
  -5   5   3     2923.50     2877.80     25.52 o 
  -4   5   3      754.81      834.12      7.71 o 
  -3   5   3      734.87      777.07     11.79 o 
  -2   5   3     1246.80     1259.24     10.48 o 
  -1   5   3     1352.96     1494.90     13.75 o 
   0   5   3      431.01      489.52      7.43 o 
   1   5   3     1061.68     1027.73     11.11 o 
   2   5   3       78.52       80.34      1.78 o 
   3   5   3      251.04      266.58      3.03 o 
   4   5   3     1752.15     1857.07     15.57 o 
   5   5   3      352.56      324.60      4.84 o 
   6   5   3     1355.56     1274.83     16.74 o 
   7   5   3      387.26      350.43      6.89 o 
   8   5   3      119.80      128.50      4.65 o 
   9   5   3       54.28       68.97      5.81 o 
  -9   6   3     2265.49     2144.77     24.31 o 
  -8   6   3     1589.36     1498.09     17.64 o 
  -7   6   3      439.05      451.00      7.13 o 
  -6   6   3     7655.33     7660.47     84.33 o 
  -5   6   3      101.89       98.04      3.29 o 
  -4   6   3     1547.44     1476.34     12.59 o 
  -3   6   3     5934.04     5666.10     54.54 o 
  -2   6   3    10305.57    10490.85     96.90 o 
  -1   6   3    15209.15    14721.49    318.41 o 
   0   6   3     7290.36     6970.11    101.90 o 
   1   6   3     2279.54     2168.29     19.48 o 
   2   6   3     7686.67     7660.29     71.62 o 
   3   6   3     4575.08     4505.40     33.89 o 
   4   6   3     4015.55     3973.07     29.90 o 
   5   6   3       29.08       39.95      3.17 o 
   6   6   3     5986.89     5908.79     65.74 o 
   7   6   3      699.36      728.82     11.39 o 
   8   6   3        2.93        6.66      2.09 o 
   9   6   3     1582.78     1603.59     22.23 o 
  -9   7   3     1006.89      966.76     13.35 o 
  -8   7   3     1529.69     1460.00     17.37 o 
  -7   7   3     1215.64     1108.43     19.61 o 
  -6   7   3     3052.01     2848.84     75.14 o 
  -5   7   3     4038.38     3946.65     29.38 o 
  -4   7   3     6349.18     6253.35     49.30 o 
  -3   7   3     1188.07     1235.77     13.15 o 
  -2   7   3    22493.40    23812.85    194.80 o 
  -1   7   3    11682.06    11617.07    176.87 o 
   0   7   3    12788.87    13229.58    120.48 o 
   1   7   3     1000.72      837.34      9.33 o 
   2   7   3     3108.82     2837.45     23.36 o 
   3   7   3      349.44      327.31      3.86 o 
   4   7   3      943.12      991.33      8.69 o 
   5   7   3     4128.49     4006.00     32.24 o 
   6   7   3      880.82      879.51     12.51 o 
   7   7   3     1409.47     1335.72     18.01 o 
   8   7   3      303.90      356.41      7.58 o 
   9   7   3     1662.19     1657.30     27.92 o 
  -9   8   3       17.31       23.01      2.56 o 
  -8   8   3      325.75      335.66      6.49 o 
  -7   8   3       86.60       89.82      3.41 o 
  -6   8   3      393.93      393.03      6.30 o 
  -5   8   3      695.65      685.23      6.31 o 
  -4   8   3     1960.85     2121.82     17.82 o 
  -3   8   3     1083.67     1080.10      9.50 o 
  -2   8   3    14952.95    15989.97    157.28 o 
  -1   8   3        1.19       11.53      1.85 o 
   0   8   3     7061.90     7410.97     80.86 o 
   1   8   3      648.54      559.53      6.24 o 
   2   8   3     2141.83     2491.20     20.63 o 
   3   8   3       46.29       46.70      1.37 o 
   4   8   3       35.47       39.39      1.91 o 
   5   8   3       55.55       66.42      1.92 o 
   6   8   3      499.92      483.09      7.54 o 
   7   8   3      515.60      531.93      9.13 o 
   8   8   3      117.68      101.97      4.35 o 
  -9   9   3     1111.48     1090.53     16.60 o 
  -8   9   3     1686.10     1670.63     22.38 o 
  -7   9   3      813.80      814.77     10.88 o 
  -6   9   3     2404.31     2357.58     24.78 o 
  -5   9   3     3066.71     3107.77     26.69 o 
  -4   9   3    11530.79    11109.34    103.17 o 
  -3   9   3     2892.52     2762.86     24.50 o 
  -2   9   3     2153.53     2084.95     20.97 o 
  -1   9   3    21282.63    20582.66    317.09 o 
   0   9   3     2565.27     2800.46     26.49 o 
   1   9   3    11651.78    11950.26    138.97 o 
   2   9   3     5850.24     5569.16     47.02 o 
   3   9   3     2132.13     2180.88     18.48 o 
   4   9   3     4932.30     4936.04     38.49 o 
   5   9   3     5168.74     5181.90     39.06 o 
   6   9   3     3526.32     3460.38     36.06 o 
   7   9   3     3845.94     3653.82     38.70 o 
   8   9   3     1834.15     1856.59     35.48 o 
  -9  10   3      101.93      109.90      4.96 o 
  -8  10   3       29.69       29.05      2.96 o 
  -7  10   3      261.68      263.94      6.07 o 
  -6  10   3      714.66      718.07     11.12 o 
  -5  10   3       41.43       42.85      1.75 o 
  -4  10   3       37.88       40.72      1.49 o 
  -3  10   3      200.48      145.27      2.62 o 
  -2  10   3       43.49       61.15      1.90 o 
  -1  10   3     2976.91     3037.63     23.19 o 
   0  10   3     2015.13     1929.87     17.94 o 
   1  10   3       73.43       93.25      3.61 o 
   2  10   3      192.02      216.74      2.77 o 
   3  10   3     1830.28     1742.63     15.13 o 
   4  10   3     3105.92     3065.30     23.77 o 
   5  10   3       17.94       19.24      1.31 o 
   6  10   3      373.41      360.29      6.38 o 
   7  10   3     1041.20     1009.79     20.72 o 
   8  10   3      279.48      291.47     10.00 o 
  -9  11   3      728.80      696.75     12.37 o 
  -8  11   3      621.41      586.74     10.41 o 
  -7  11   3     1043.43     1017.22     14.78 o 
  -6  11   3      526.19      580.59      9.57 o 
  -5  11   3     1151.25     1166.93     10.90 o 
  -4  11   3     1715.23     1692.31     14.71 o 
  -3  11   3      136.52      127.54      2.73 o 
  -2  11   3     1850.30     1787.22     16.92 o 
  -1  11   3     4346.21     4378.63     34.58 o 
   0  11   3      549.83      648.34      6.87 o 
   1  11   3     6671.79     6677.07     72.58 o 
   2  11   3     1930.65     1834.39     15.62 o 
   3  11   3     1749.12     1689.52     14.76 o 
   4  11   3     3710.59     3641.70     27.95 o 
   5  11   3     1698.87     1729.25     14.46 o 
   6  11   3     2573.37     2609.94     40.75 o 
   7  11   3     3021.62     2797.63     74.25 o 
   8  11   3      293.25      268.18      9.48 o 
  -9  12   3      961.23      992.20     15.91 o 
  -8  12   3      409.82      384.51      8.16 o 
  -7  12   3      154.24      166.57      4.92 o 
  -6  12   3     5076.57     4871.69     55.33 o 
  -5  12   3       51.98       51.74      1.66 o 
  -4  12   3      404.25      412.47      4.92 o 
  -3  12   3     4884.46     4713.65     42.29 o 
  -2  12   3     1730.66     1722.31     14.82 o 
  -1  12   3     6556.89     6301.36     48.00 o 
   0  12   3     6617.73     6619.04     66.13 o 
   1  12   3     4980.21     4802.82     48.06 o 
   2  12   3     1815.52     1727.01     14.89 o 
   3  12   3     3086.23     3093.05     25.75 o 
   4  12   3     9098.59     8779.48     65.66 o 
   5  12   3      133.40      120.34      3.18 o 
   6  12   3     2398.94     2305.63     30.51 o 
   7  12   3     4427.74     4300.10     67.44 o 
   8  12   3       31.19       37.95      4.89 o 
  -8  13   3       22.21       27.24      2.96 o 
  -7  13   3      304.89      292.54      6.76 o 
  -6  13   3        2.80       11.71      1.62 o 
  -5  13   3      350.93      329.83      5.03 o 
  -4  13   3      109.38      125.43      2.66 o 
  -3  13   3     1083.85     1074.36     11.18 o 
  -2  13   3      426.35      457.79      4.96 o 
  -1  13   3       83.58       87.82      2.07 o 
   0  13   3      904.34      931.14      9.64 o 
   1  13   3       12.09       12.44      1.72 o 
   2  13   3      185.22      181.01      2.64 o 
   3  13   3       51.95       46.06      1.74 o 
   4  13   3        7.00       14.26      1.65 o 
   5  13   3      135.27      139.97      3.48 o 
   6  13   3      111.98      128.61      5.03 o 
   7  13   3       68.95       85.44      5.62 o 
   8  13   3      165.97      162.31      7.91 o 
  -8  14   3      679.14      657.97     11.40 o 
  -7  14   3      437.76      445.54      7.32 o 
  -6  14   3     3943.44     3838.30     38.30 o 
  -5  14   3       13.85       19.74      1.31 o 
  -4  14   3     1633.80     1677.97     14.19 o 
  -3  14   3     4301.88     4216.04     38.35 o 
  -2  14   3     1952.15     1999.63     17.15 o 
  -1  14   3     5092.56     4964.78     37.80 o 
   0  14   3     1929.32     1966.20     18.71 o 
   1  14   3    12335.52    12114.92    133.60 o 
   2  14   3     3467.45     3470.59     40.55 o 
   3  14   3      462.78      468.70      9.65 o 
   4  14   3     5575.40     5463.54     49.88 o 
   5  14   3       84.65       80.47      2.78 o 
   6  14   3     6381.17     6096.00     72.77 o 
   7  14   3     2425.71     2276.65     39.34 o 
  -8  15   3      922.75      965.77     12.88 o 
  -7  15   3      306.64      303.94      5.94 o 
  -6  15   3      160.27      176.92      4.55 o 
  -5  15   3     2197.47     2121.37     17.69 o 
  -4  15   3     1372.11     1405.14     12.19 o 
  -3  15   3      122.49      162.27      3.23 o 
  -2  15   3     3582.75     3598.45     29.59 o 
  -1  15   3     6811.78     6670.56     51.67 o 
   0  15   3      115.40      122.28      4.12 o 
   1  15   3     1092.27     1027.01     12.68 o 
   2  15   3     4121.52     4134.45     43.29 o 
   3  15   3        9.39       14.02      2.27 o 
   4  15   3       64.97       79.31      3.29 o 
   5  15   3     1081.31     1042.28     12.15 o 
   6  15   3      492.25      457.98      9.60 o 
   7  15   3      197.58      199.91      8.23 o 
  -8  16   3      132.59      138.17      4.02 o 
  -7  16   3       28.81       33.13      2.39 o 
  -6  16   3      910.95      923.21     12.15 o 
  -5  16   3      452.93      449.08      5.38 o 
  -4  16   3      862.26      867.12      9.12 o 
  -3  16   3     2097.00     2002.92     19.69 o 
  -2  16   3      287.65      321.02      4.11 o 
  -1  16   3      106.29      109.61      3.79 o 
   0  16   3      138.81      157.74      3.80 o 
   1  16   3     1819.87     1760.67     20.31 o 
   2  16   3      528.41      556.57      8.37 o 
   3  16   3      180.18      170.53      5.17 o 
   4  16   3     5207.85     5063.64     46.78 o 
   5  16   3      813.03      797.90     10.05 o 
   6  16   3       17.02       26.93      3.08 o 
   7  16   3        5.23       10.14      3.85 o 
  -7  17   3      558.78      523.16      7.73 o 
  -6  17   3     2665.19     2639.41     28.80 o 
  -5  17   3     3786.71     3775.77     29.86 o 
  -4  17   3     4143.56     4048.20     34.44 o 
  -3  17   3      787.38      749.71      9.72 o 
  -2  17   3     2440.12     2601.74     26.95 o 
  -1  17   3     6749.74     6585.33     79.51 o 
   0  17   3        6.77        5.28      1.24 o 
   1  17   3     3230.91     3202.96     34.49 o 
   2  17   3     1511.38     1503.22     17.97 o 
   3  17   3       17.39       19.13      2.11 o 
   4  17   3     5884.14     5832.78     53.59 o 
   5  17   3     1290.44     1279.07     14.56 o 
   6  17   3      378.13      402.02      9.24 o 
   7  17   3     1653.27     1602.53     49.75 o 
  -7  18   3       93.51      106.00      4.06 o 
  -6  18   3        5.09       15.36      2.15 o 
  -5  18   3      354.46      370.20      5.81 o 
  -4  18   3       80.78       86.68      3.26 o 
  -3  18   3      304.76      320.46      5.10 o 
  -2  18   3        4.66        6.34      1.69 o 
  -1  18   3      320.76      320.12      5.80 o 
   0  18   3     2450.86     2301.09     25.78 o 
   1  18   3        2.33        9.01      3.34 o 
   2  18   3       12.61       16.68      2.03 o 
   3  18   3     3662.35     3488.61     37.75 o 
   4  18   3      189.33      205.60      6.23 o 
   5  18   3      764.15      728.95      9.68 o 
   6  18   3       28.81       37.14      3.60 o 
  -7  19   3      833.31      881.13     21.29 o 
  -6  19   3     1374.42     1348.26     18.80 o 
  -5  19   3     1350.87     1269.71     13.78 o 
  -4  19   3     2201.70     2254.13     22.03 o 
  -3  19   3      515.37      534.52      8.17 o 
  -2  19   3     1879.10     1876.38     24.23 o 
  -1  19   3     2265.80     2270.88     25.59 o 
   0  19   3      111.71      113.79      3.69 o 
   1  19   3     2150.77     2124.35     24.24 o 
   2  19   3     2542.34     2523.76     28.30 o 
   3  19   3      326.01      329.72      6.45 o 
   4  19   3     1704.22     1656.16     17.95 o 
   5  19   3      200.20      186.58      4.54 o 
   6  19   3      323.77      329.01      8.39 o 
  -6  20   3     1387.28     1434.81     19.95 o 
  -5  20   3        0.05        0.34      1.94 o 
  -4  20   3     1887.11     1880.29     21.58 o 
  -3  20   3     1165.30     1218.47     15.16 o 
  -2  20   3      549.72      538.35      9.47 o 
  -1  20   3     2263.72     2155.34     24.48 o 
   0  20   3     2143.64     2085.51     24.02 o 
   1  20   3     2858.18     2655.67     29.72 o 
   2  20   3      425.69      371.55      6.90 o 
   3  20   3     4895.95     4779.86     50.80 o 
   4  20   3      629.99      622.97      8.79 o 
   5  20   3      112.50      114.45      3.84 o 
  -5  21   3      101.50      102.06      4.46 o 
  -4  21   3     1326.59     1393.28     17.21 o 
  -3  21   3      902.66      813.04     11.44 o 
  -2  21   3       31.76       30.13      2.52 o 
  -1  21   3      243.13      249.88      5.51 o 
   0  21   3       62.74       61.84      5.49 o 
   1  21   3     1463.04     1398.30     17.59 o 
   2  21   3      120.86      122.30      4.00 o 
   3  21   3       53.67       50.09      2.97 o 
   4  21   3      267.08      288.65      5.73 o 
   5  21   3        0.08       -1.33      1.60 o 
  -5  22   3       17.45       10.24      4.39 o 
  -4  22   3     2065.77     2139.94     24.60 o 
  -3  22   3     3069.99     3222.25     34.90 o 
  -2  22   3      472.07      447.89      7.74 o 
  -1  22   3     1214.79     1258.95     18.15 o 
   0  22   3     3213.33     3079.91     36.75 o 
   1  22   3     1944.71     1895.11     22.57 o 
   2  22   3      134.97      109.70      5.07 o 
   3  22   3     2913.27     2842.39     32.33 o 
   4  22   3     2256.74     2268.63     23.68 o 
  -5  23   3      851.97      830.32     25.60 o 
  -4  23   3        0.35       -0.67      2.81 o 
  -3  23   3      369.13      423.15      9.71 o 
  -2  23   3      553.31      533.81      9.01 o 
  -1  23   3       58.01       49.73      3.12 o 
   0  23   3       25.28       48.64      4.37 o 
   1  23   3       21.42       26.59      3.59 o 
   2  23   3      574.25      563.22     10.86 o 
   3  23   3       71.49       75.40      3.25 o 
   4  23   3     1127.37     1166.99     14.27 o 
  -4  24   3      766.34      734.36     16.81 o 
  -3  24   3     1434.59     1446.21     22.10 o 
  -2  24   3      402.62      379.77      9.00 o 
  -1  24   3     1373.02     1438.60     21.96 o 
   0  24   3      626.97      590.39      8.75 o 
   1  24   3     1264.76     1342.02     17.52 o 
   2  24   3      603.68      586.57     11.29 o 
   3  24   3      164.27      177.28      4.66 o 
  -3  25   3      836.00      801.17     14.92 o 
  -2  25   3      536.28      524.62     11.26 o 
  -1  25   3       95.26       62.12      4.64 o 
   0  25   3      339.41      350.42      8.87 o 
   1  25   3     1443.45     1415.87     22.10 o 
   2  25   3     2856.21     2908.76     45.08 o 
  -1  26   3      267.86      257.15      7.88 o 
   0  26   3      139.49      133.93      5.91 o 
   1  26   3        0.07        3.20      2.37 o 
 -10   0   4      718.32      729.93     16.29 o 
  -9   0   4     4730.57     4533.03     65.42 o 
  -8   0   4      142.50      127.05      5.69 o 
  -7   0   4     1661.78     1624.16     25.60 o 
  -6   0   4     2472.20     2259.14     33.36 o 
  -5   0   4     2140.40     2188.78     32.92 o 
  -4   0   4     7067.86     6506.01    235.48 o 
  -3   0   4      642.68      904.93     52.42 o 
  -2   0   4     3215.83     3100.73     35.87 o 
  -1   0   4    36231.73    30036.52    782.36 o 
   0   0   4       18.63       57.27      1.76 o 
   1   0   4     6457.56     5876.27     71.32 o 
   2   0   4      705.71      683.86     10.77 o 
   3   0   4    15967.68    15825.29    218.91 o 
   4   0   4     6968.29     7109.39     97.57 o 
   5   0   4    10189.76    10244.83    145.65 o 
   6   0   4     1378.12     1351.19     30.73 o 
   7   0   4      714.41      710.34     19.02 o 
   8   0   4     1120.25     1052.71     27.07 o 
   9   0   4      760.65      714.73     21.22 o 
 -10   1   4      197.80      187.54      5.39 o 
  -9   1   4      563.23      569.54      9.32 o 
  -8   1   4       25.01       25.21      2.27 o 
  -7   1   4        0.20        9.29      1.71 o 
  -6   1   4     2742.33     2692.14     27.61 o 
  -5   1   4     5947.38     6174.13     58.89 o 
  -4   1   4      344.92      365.87      4.33 o 
  -3   1   4       25.73       22.25      1.41 o 
  -2   1   4      645.37      607.70      6.67 o 
  -1   1   4     1995.16     1992.01     17.11 o 
   0   1   4     2132.95     2089.50     19.45 o 
   1   1   4       38.02       27.88      1.37 o 
   2   1   4     1868.10     1790.34     15.30 o 
   3   1   4      216.29      220.63      3.56 o 
   4   1   4     1094.42     1075.40     11.88 o 
   5   1   4      207.21      219.47      4.75 o 
   6   1   4      141.23      135.44      5.17 o 
   7   1   4     1125.32     1061.71     18.36 o 
   8   1   4     2112.40     1996.69     35.48 o 
   9   1   4     1041.81      940.96     18.36 o 
 -10   2   4       90.78      103.89      4.54 o 
  -9   2   4     1521.86     1516.62     18.47 o 
  -8   2   4      352.49      316.81      6.12 o 
  -7   2   4     1910.96     1847.53     20.30 o 
  -6   2   4      937.62      893.73     11.06 o 
  -5   2   4      560.67      505.41      6.48 o 
  -4   2   4     4881.37     4545.58     36.19 o 
  -3   2   4     2134.64     2120.36     17.22 o 
  -2   2   4      527.71      473.07      4.84 o 
  -1   2   4    14460.69    14074.79    143.80 o 
   0   2   4     2870.87     2818.42     24.59 o 
   1   2   4     1047.65      964.02      9.45 o 
   2   2   4     1560.98     1411.72     13.15 o 
   3   2   4     5597.10     5474.63     50.17 o 
   4   2   4     1094.22     1004.86     11.33 o 
   5   2   4     1165.46     1107.02     12.62 o 
   6   2   4     4212.98     4104.07     57.16 o 
   7   2   4     2837.69     2712.15     41.33 o 
   8   2   4     1316.34     1265.63     21.98 o 
   9   2   4      498.13      501.39     12.15 o 
  -9   3   4     1959.60     1912.57     22.21 o 
  -8   3   4     2665.69     2546.55     27.43 o 
  -7   3   4     1823.48     1737.85     19.38 o 
  -6   3   4     5741.18     5566.81     53.95 o 
  -5   3   4     5058.64     5045.01     48.99 o 
  -4   3   4     2869.38     2693.77     21.80 o 
  -3   3   4     2319.56     2431.76     19.60 o 
  -2   3   4    12207.75    12148.50    100.74 o 
  -1   3   4     7505.85     7498.62     60.34 o 
   0   3   4     4198.85     4264.92     46.09 o 
   1   3   4     3619.12     3330.26     64.06 o 
   2   3   4      686.15      540.43      9.68 o 
   3   3   4     3180.16     3023.67     80.14 o 
   4   3   4     6647.73     6794.57     85.00 o 
   5   3   4     2389.85     2390.33     24.50 o 
   6   3   4      982.78      938.92     16.29 o 
   7   3   4      991.54      944.14     16.81 o 
   8   3   4     2323.18     2339.07     35.95 o 
   9   3   4      694.61      709.33     14.97 o 
  -9   4   4        7.08       11.92      2.19 o 
  -8   4   4       13.22       21.04      2.36 o 
  -7   4   4       19.97       22.10      2.23 o 
  -6   4   4      119.31      137.33      3.93 o 
  -5   4   4     1677.98     1785.68     15.12 o 
  -4   4   4      329.31      339.29      4.81 o 
  -3   4   4       77.28       82.52      1.69 o 
  -2   4   4     1364.59     1421.18     12.80 o 
  -1   4   4     2389.28     2501.59     20.52 o 
   0   4   4     2015.45     2067.59     20.65 o 
   1   4   4     2171.85     2301.96     21.28 o 
   2   4   4       75.69       82.01      3.51 o 
   3   4   4      828.37      909.09      9.07 o 
   4   4   4      741.17      779.08      8.16 o 
   5   4   4     1004.30     1029.78     11.88 o 
   6   4   4      274.01      236.76      5.34 o 
   7   4   4      379.35      373.40      9.04 o 
   8   4   4       23.91       40.57      4.14 o 
   9   4   4      415.42      366.19     10.31 o 
  -9   5   4     2012.53     1933.90     22.40 o 
  -8   5   4     2789.54     2685.98     28.71 o 
  -7   5   4     1808.50     1674.40     18.83 o 
  -6   5   4     7488.46     7338.37     80.95 o 
  -5   5   4     3365.57     3369.03     27.23 o 
  -4   5   4    11805.18    11673.24    115.07 o 
  -3   5   4     2798.95     2732.44     24.13 o 
  -2   5   4    12265.59    12182.25    104.23 o 
  -1   5   4    17924.02    17452.27    386.49 o 
   0   5   4      869.55      861.14      9.91 o 
   1   5   4     6906.29     6725.89     71.18 o 
   2   5   4     6976.88     6823.55     64.71 o 
   3   5   4      458.09      397.43      6.20 o 
   4   5   4     7235.51     7277.27     60.25 o 
   5   5   4     1365.98     1373.76     13.40 o 
   6   5   4     4300.40     4168.87     47.30 o 
   7   5   4     3264.97     3115.24     36.88 o 
   8   5   4     2757.92     2677.90     40.34 o 
  -9   6   4      851.69      795.01     11.61 o 
  -8   6   4       19.50       24.56      2.45 o 
  -7   6   4     2566.62     2499.31     30.55 o 
  -6   6   4     2408.07     2373.08     24.78 o 
  -5   6   4      166.52      198.37      3.94 o 
  -4   6   4      538.78      514.44      5.31 o 
  -3   6   4     1496.81     1488.51     13.66 o 
  -2   6   4      406.09      386.52      3.90 o 
  -1   6   4      300.14      249.97      3.82 o 
   0   6   4     2691.86     2532.47     26.31 o 
   1   6   4     3994.24     4143.97     57.66 o 
   2   6   4        3.07        2.73      0.79 o 
   3   6   4     6521.74     6377.35     54.21 o 
   4   6   4     1309.94     1290.99     10.89 o 
   5   6   4      792.93      838.20      8.53 o 
   6   6   4     1141.63     1174.44     14.26 o 
   7   6   4        4.54        7.68      2.59 o 
   8   6   4      141.62      154.42      6.45 o 
  -9   7   4      624.92      637.84     10.05 o 
  -8   7   4     1900.67     1788.64     23.64 o 
  -7   7   4      299.53      305.02      5.66 o 
  -6   7   4      558.69      547.83      7.77 o 
  -5   7   4     1481.11     1495.97     13.14 o 
  -4   7   4     6062.94     6097.24     47.96 o 
  -3   7   4        4.72       11.50      1.69 o 
  -2   7   4     5087.32     4901.34     42.37 o 
  -1   7   4     6530.32     6496.15     63.51 o 
   0   7   4     2449.66     2682.18     33.56 o 
   1   7   4    12841.50    13289.52    162.76 o 
   2   7   4     2515.18     2583.08     21.47 o 
   3   7   4      654.68      629.85      6.32 o 
   4   7   4     2144.31     2021.54     16.15 o 
   5   7   4      228.22      242.29      4.38 o 
   6   7   4     1410.98     1392.64     16.33 o 
   7   7   4      452.04      439.47      7.54 o 
   8   7   4     1935.04     1789.05     32.15 o 
  -9   8   4     2315.31     2220.46     25.15 o 
  -8   8   4      680.14      644.17     11.12 o 
  -7   8   4     3546.80     3418.66     35.02 o 
  -6   8   4     4530.85     4446.16     43.80 o 
  -5   8   4      608.65      602.35      6.26 o 
  -4   8   4     3889.42     4046.15     32.38 o 
  -3   8   4     1491.38     1424.67     12.23 o 
  -2   8   4     9319.20     9441.08     92.53 o 
  -1   8   4    11485.19    11281.77    105.05 o 
   0   8   4    12345.66    12190.32    181.14 o 
   1   8   4    16881.74    16953.09    309.00 o 
   2   8   4     2011.63     1944.40     16.39 o 
   3   8   4     4313.96     4257.89     34.79 o 
   4   8   4     2977.13     2870.85     22.27 o 
   5   8   4        2.42        3.60      0.99 o 
   6   8   4     2758.97     2822.16     33.37 o 
   7   8   4     1612.70     1603.44     29.45 o 
   8   8   4      406.71      426.65     11.95 o 
  -9   9   4      115.26      138.38      5.34 o 
  -8   9   4      167.85      171.43      4.66 o 
  -7   9   4        2.79       10.27      1.71 o 
  -6   9   4       20.88       31.71      3.17 o 
  -5   9   4      258.20      255.42      3.57 o 
  -4   9   4      869.98      862.98      7.62 o 
  -3   9   4       28.95       46.78      2.63 o 
  -2   9   4     1015.99      982.19     10.74 o 
  -1   9   4     2037.92     2565.19     21.84 o 
   0   9   4     1679.46     1975.20     21.23 o 
   1   9   4       16.25       12.36      2.22 o 
   2   9   4       53.07       53.33      1.54 o 
   3   9   4      694.52      634.04      6.45 o 
   4   9   4      114.39      139.89      2.33 o 
   5   9   4      957.76      925.22      8.60 o 
   6   9   4      116.60      120.25      4.41 o 
   7   9   4        3.37       15.22      4.02 o 
   8   9   4       36.65       49.60      4.89 o 
  -9  10   4     3782.24     3692.21     44.77 o 
  -8  10   4      146.08      137.18      4.92 o 
  -7  10   4     2382.49     2329.27     25.14 o 
  -6  10   4     1775.55     1715.10     18.93 o 
  -5  10   4      161.85      176.25      2.97 o 
  -4  10   4     4216.22     4193.77     31.06 o 
  -3  10   4     6832.34     6968.02     84.94 o 
  -2  10   4     3355.92     3202.80     31.64 o 
  -1  10   4     1885.40     1572.41     13.79 o 
   0  10   4    10308.45    10240.96    115.44 o 
   1  10   4     2952.35     2596.08    100.37 o 
   2  10   4    12854.55    12933.37    124.85 o 
   3  10   4     9295.76     9297.00     77.16 o 
   4  10   4     4455.59     4560.47     34.52 o 
   5  10   4        1.53        5.58      1.12 o 
   6  10   4     3628.54     3420.08     42.60 o 
   7  10   4     1080.00     1040.40     21.24 o 
   8  10   4      714.68      738.08     18.65 o 
  -9  11   4      666.27      631.61     12.01 o 
  -8  11   4      198.69      193.81      5.76 o 
  -7  11   4      543.66      556.67      9.85 o 
  -6  11   4     1100.06     1116.56     15.47 o 
  -5  11   4      372.34      393.22      4.82 o 
  -4  11   4     3853.92     3736.94     30.28 o 
  -3  11   4      829.27      877.82     10.12 o 
  -2  11   4     6804.00     6870.59     61.53 o 
  -1  11   4     3442.34     3256.79     27.53 o 
   0  11   4     2019.84     2184.95     36.12 o 
   1  11   4     7742.94     7489.60     80.96 o 
   2  11   4      109.73       81.45      2.75 o 
   3  11   4      130.16      146.42      2.49 o 
   4  11   4      785.50      786.90      9.35 o 
   5  11   4     2461.20     2462.87     24.10 o 
   6  11   4      464.16      404.47      8.65 o 
   7  11   4       12.17       21.49      3.85 o 
   8  11   4     3544.83     3384.02     55.68 o 
  -8  12   4       79.57       81.61      3.93 o 
  -7  12   4      791.85      788.42     22.89 o 
  -6  12   4      175.00      175.30      4.11 o 
  -5  12   4       18.50       24.13      1.41 o 
  -4  12   4      764.85      821.10      9.86 o 
  -3  12   4       25.34       20.11      2.11 o 
  -2  12   4     1018.24     1032.29     10.53 o 
  -1  12   4     1328.77     1392.26     12.69 o 
   0  12   4      277.13      299.69      8.70 o 
   1  12   4     3743.51     3831.89     39.91 o 
   2  12   4      336.89      331.42      4.42 o 
   3  12   4     1531.56     1472.80     17.25 o 
   4  12   4      426.40      433.81      6.30 o 
   5  12   4       24.39       28.53      1.98 o 
   6  12   4     1691.60     1583.25     22.54 o 
   7  12   4      233.83      243.46      8.95 o 
   8  12   4       37.19       76.50      7.68 o 
  -8  13   4      427.35      425.96      8.58 o 
  -7  13   4     1717.29     1790.76     20.20 o 
  -6  13   4     2273.11     2235.00     23.77 o 
  -5  13   4     2330.67     2364.51     18.78 o 
  -4  13   4     4686.32     4501.99     44.53 o 
  -3  13   4      493.73      495.09      6.17 o 
  -2  13   4     6975.05     7003.36     66.69 o 
  -1  13   4     4297.37     4133.02     38.29 o 
   0  13   4       12.52       14.23      1.50 o 
   1  13   4    14684.91    14203.36    150.36 o 
   2  13   4     2827.88     2754.89     29.57 o 
   3  13   4     1346.81     1295.75     15.72 o 
   4  13   4     3521.92     3500.87     32.99 o 
   5  13   4     1754.44     1779.41     18.45 o 
   6  13   4     2286.64     2217.80     41.45 o 
   7  13   4      327.58      343.44     10.72 o 
  -8  14   4        8.40        9.01      1.99 o 
  -7  14   4       40.44       43.43      2.56 o 
  -6  14   4     1403.82     1396.70     16.09 o 
  -5  14   4      409.48      382.69      5.01 o 
  -4  14   4        8.38        9.63      1.34 o 
  -3  14   4     1674.46     1709.66     16.79 o 
  -2  14   4      470.19      523.25      6.29 o 
  -1  14   4      275.86      271.83      4.12 o 
   0  14   4     2868.14     2832.24     30.47 o 
   1  14   4       41.74       54.16      3.60 o 
   2  14   4       47.61       54.67      2.45 o 
   3  14   4      573.67      536.08      8.18 o 
   4  14   4      836.75      820.65      9.94 o 
   5  14   4      245.66      233.22      4.74 o 
   6  14   4        4.68       14.82      3.32 o 
   7  14   4       87.84       89.06      5.80 o 
  -8  15   4      529.67      521.85     14.33 o 
  -7  15   4     1817.29     1809.34     20.48 o 
  -6  15   4     1276.27     1238.20     14.62 o 
  -5  15   4      136.95      169.13      3.03 o 
  -4  15   4     2005.50     2011.55     19.89 o 
  -3  15   4      446.28      447.21      5.88 o 
  -2  15   4     2445.42     2552.53     26.32 o 
  -1  15   4      370.85      338.00      5.72 o 
   0  15   4      727.03      764.38     10.15 o 
   1  15   4     5893.69     5567.24     57.35 o 
   2  15   4      592.78      599.96      8.80 o 
   3  15   4     2508.58     2353.82     26.31 o 
   4  15   4     1038.41     1016.83     11.84 o 
   5  15   4     1019.39     1006.79     12.03 o 
   6  15   4     1785.73     1723.55     24.67 o 
   7  15   4      323.89      302.24     10.19 o 
  -8  16   4       21.97       20.64      2.45 o 
  -7  16   4     2993.51     2938.14     28.62 o 
  -6  16   4     2092.59     2040.21     22.99 o 
  -5  16   4      907.66      865.53      8.62 o 
  -4  16   4     3544.45     3534.52     35.94 o 
  -3  16   4     6256.39     6180.59     60.39 o 
  -2  16   4      995.52      977.45     14.15 o 
  -1  16   4     2770.27     2660.66     29.02 o 
   0  16   4     4330.86     4274.52     44.83 o 
   1  16   4     3659.95     3515.77     37.57 o 
   2  16   4     1630.81     1574.92     18.71 o 
   3  16   4     2806.74     2730.16     30.22 o 
   4  16   4     1875.75     1783.48     18.73 o 
   5  16   4       13.59       16.67      1.93 o 
   6  16   4     2418.23     2429.96     32.74 o 
   7  16   4     1010.25     1011.86     21.76 o 
  -7  17   4      538.68      492.74      9.43 o 
  -6  17   4      414.29      420.92      8.16 o 
  -5  17   4      335.07      310.27      4.72 o 
  -4  17   4        0.48        7.73      2.34 o 
  -3  17   4      138.95      151.92      4.49 o 
  -2  17   4       82.00       75.36      4.14 o 
  -1  17   4      437.20      506.79      8.13 o 
   0  17   4        0.34        0.63      1.76 o 
   1  17   4      420.43      396.04      6.82 o 
   2  17   4       65.28       61.17      2.82 o 
   3  17   4      572.25      565.53      8.89 o 
   4  17   4        0.75        5.30      1.87 o 
   5  17   4       22.88       21.51      2.81 o 
   6  17   4      488.24      495.64     10.62 o 
  -7  18   4     2569.30     2530.83     31.52 o 
  -6  18   4     2987.46     2988.07     35.88 o 
  -5  18   4       56.65       55.26      2.43 o 
  -4  18   4     5694.87     5568.47     56.31 o 
  -3  18   4     4404.89     4287.00     50.55 o 
  -2  18   4     2243.92     2065.63     26.35 o 
  -1  18   4     2260.29     2264.41     25.57 o 
   0  18   4     2107.71     2113.07     24.06 o 
   1  18   4     2780.31     2693.16     29.85 o 
   2  18   4      183.59      201.23      4.98 o 
   3  18   4     2316.22     2172.49     25.14 o 
   4  18   4      646.48      672.88      9.16 o 
   5  18   4      254.03      238.97      8.02 o 
   6  18   4     5109.14     4976.06     61.37 o 
  -7  19   4      353.78      355.60      8.95 o 
  -6  19   4        9.74       11.70      3.66 o 
  -5  19   4     1074.02     1138.10     14.41 o 
  -4  19   4      215.50      248.75      5.43 o 
  -3  19   4      692.43      587.68     10.32 o 
  -2  19   4      653.14      612.46     10.32 o 
  -1  19   4     3266.35     3215.89     35.02 o 
   0  19   4        0.08        3.38      1.48 o 
   1  19   4      325.78      356.40      7.75 o 
   2  19   4     1941.52     1763.99     21.07 o 
   3  19   4      282.60      269.08      5.84 o 
   4  19   4     1334.12     1273.55     14.62 o 
   5  19   4     1926.64     1847.36     20.02 o 
   6  19   4       98.43      122.71      5.56 o 
  -6  20   4     1337.92     1378.40     23.50 o 
  -5  20   4       70.15       63.87      3.26 o 
  -4  20   4     1705.57     1656.53     19.58 o 
  -3  20   4      641.95      614.27     10.75 o 
  -2  20   4     1479.56     1474.93     20.28 o 
  -1  20   4     1803.50     1775.89     21.04 o 
   0  20   4      212.86      211.92      5.06 o 
   1  20   4     1073.64     1043.43     14.29 o 
   2  20   4       39.41       40.87      2.73 o 
   3  20   4      377.78      367.08      7.17 o 
   4  20   4      523.45      495.37      7.73 o 
   5  20   4       19.58       25.17      2.45 o 
  -6  21   4      983.13      970.46     18.08 o 
  -5  21   4     3066.58     3129.01     33.67 o 
  -4  21   4      853.77      864.86     12.10 o 
  -3  21   4      214.01      207.26      6.08 o 
  -2  21   4     1520.42     1616.93     22.11 o 
  -1  21   4     1184.36     1233.41     15.96 o 
   0  21   4       20.21       15.83      2.23 o 
   1  21   4     2806.51     2689.63     30.39 o 
   2  21   4     3376.67     3169.64     40.72 o 
   3  21   4     1879.39     1782.75     21.78 o 
   4  21   4     1990.69     1921.43     20.73 o 
   5  21   4     2233.56     2191.84     23.35 o 
  -5  22   4        0.96        8.78      2.53 o 
  -4  22   4       39.13       42.62      3.09 o 
  -3  22   4        0.16        3.49      1.71 o 
  -2  22   4      413.69      443.85      8.92 o 
  -1  22   4      112.10       95.32      3.71 o 
   0  22   4      431.22      418.70      7.67 o 
   1  22   4       35.79       38.39      2.79 o 
   2  22   4      171.30      171.83      5.59 o 
   3  22   4      149.96      113.16      4.29 o 
   4  22   4       94.99      113.74      3.91 o 
  -4  23   4     1005.25     1012.05     13.98 o 
  -3  23   4      424.05      398.55      7.51 o 
  -2  23   4     1448.57     1497.93     21.26 o 
  -1  23   4      939.29     1013.35     15.79 o 
   0  23   4       78.24       78.35      3.42 o 
   1  23   4     1641.37     1605.69     20.04 o 
   2  23   4     1785.76     1730.84     24.80 o 
   3  23   4      890.15      934.85     13.72 o 
  -4  24   4     1275.14     1181.04     19.01 o 
  -3  24   4      766.09      756.80     11.60 o 
  -2  24   4       49.35       43.77      3.05 o 
  -1  24   4      444.23      423.70      9.04 o 
   0  24   4      919.72      861.00     12.65 o 
   1  24   4        7.32       10.24      2.46 o 
   2  24   4      265.56      261.50      7.10 o 
   3  24   4     1700.30     1747.95     22.08 o 
  -3  25   4        9.15        4.85      2.37 o 
  -2  25   4      167.60      153.44      5.91 o 
  -1  25   4       53.28       63.57      3.49 o 
   0  25   4      130.96      141.66      4.68 o 
   1  25   4     1224.58     1215.42     16.54 o 
   2  25   4      208.76      223.87      6.67 o 
  -9   1   5     1149.22     1076.61     14.25 o 
  -8   1   5     1522.71     1485.62     17.55 o 
  -7   1   5     1217.92     1101.45     13.35 o 
  -6   1   5      909.84      817.05     10.33 o 
  -5   1   5     5630.33     5645.74     56.51 o 
  -4   1   5      217.24      328.64      5.60 o 
  -3   1   5     1920.00     2188.87     17.91 o 
  -2   1   5     2303.01     1848.90     16.34 o 
  -1   1   5     4243.25     4001.69     90.60 o 
   0   1   5     1206.24     1165.62     11.18 o 
   1   1   5     5519.07     5192.19     53.38 o 
   2   1   5     2734.50     2712.99     22.69 o 
   3   1   5     3461.35     3331.64     23.95 o 
   4   1   5     4969.73     5045.87     43.85 o 
   5   1   5     4555.71     4514.05     44.85 o 
   6   1   5      457.51      467.48      9.83 o 
   7   1   5       22.72       23.61      5.12 o 
   8   1   5     1208.85     1282.18     22.24 o 
  -9   2   5      677.28      650.05     10.14 o 
  -8   2   5       61.18       65.00      3.09 o 
  -7   2   5     4538.71     4464.40     44.44 o 
  -6   2   5     1814.14     1781.31     22.23 o 
  -5   2   5      957.36      906.07     10.63 o 
  -4   2   5    10557.44    10920.53     89.27 o 
  -3   2   5     1940.97     1899.07     19.10 o 
  -2   2   5     2195.24     2279.75     18.25 o 
  -1   2   5      392.02      305.28      3.20 o 
   0   2   5     4107.40     3919.51     39.67 o 
   1   2   5      504.57      478.42      5.27 o 
   2   2   5       89.13      105.61      1.74 o 
   3   2   5    10549.89    10156.84     88.56 o 
   4   2   5     2330.99     2308.06     19.82 o 
   5   2   5      480.90      457.98      6.58 o 
   6   2   5     3564.87     3531.20     49.92 o 
   7   2   5      829.12      813.03     15.25 o 
   8   2   5       17.52       36.74      5.85 o 
  -9   3   5      783.99      734.66     11.06 o 
  -8   3   5      277.46      260.05      5.57 o 
  -7   3   5      872.61      863.06     11.15 o 
  -6   3   5     2364.27     2388.58     28.57 o 
  -5   3   5     1222.42     1210.14     11.31 o 
  -4   3   5       64.92       65.95      2.62 o 
  -3   3   5      178.79      187.87      2.67 o 
  -2   3   5     5479.00     5464.73     49.49 o 
  -1   3   5      128.75      147.89      2.77 o 
   0   3   5       39.72       36.23      1.35 o 
   1   3   5     3784.32     3640.96     36.72 o 
   2   3   5     3990.96     4161.81     43.46 o 
   3   3   5      121.30      153.42      5.73 o 
   4   3   5     1915.36     1940.19     18.54 o 
   5   3   5      552.19      537.65      6.78 o 
   6   3   5        0.26       12.83      4.02 o 
   7   3   5       11.36       23.91      5.49 o 
   8   3   5     1225.71     1175.48     20.95 o 
  -9   4   5      484.52      451.07      8.12 o 
  -8   4   5      140.69      133.59      4.02 o 
  -7   4   5     8372.73     8129.26     89.96 o 
  -6   4   5     4459.44     4437.75     43.71 o 
  -5   4   5     1607.45     1588.90     13.68 o 
  -4   4   5     8105.16     7765.42     64.94 o 
  -3   4   5     2472.72     2286.04     20.53 o 
  -2   4   5     3685.59     3611.01     28.88 o 
  -1   4   5     6026.53     5920.22     55.36 o 
   0   4   5     9165.94     8873.44     92.57 o 
   1   4   5     5524.96     5274.45     89.16 o 
   2   4   5       30.21       58.07      1.79 o 
   3   4   5    12551.03    12520.69    306.38 o 
   4   4   5     2454.73     2210.79     46.37 o 
   5   4   5      379.50      368.04     11.21 o 
   6   4   5     5438.50     5420.21     74.23 o 
   7   4   5     1634.18     1591.26     25.33 o 
   8   4   5      459.94      449.38     11.11 o 
  -9   5   5      103.88      119.69      4.19 o 
  -8   5   5        7.48       11.60      2.08 o 
  -7   5   5      464.59      441.96     16.55 o 
  -6   5   5      394.15      381.00      6.22 o 
  -5   5   5      143.73      149.97      2.44 o 
  -4   5   5      342.39      354.28      7.16 o 
  -3   5   5      871.22      946.90      8.51 o 
  -2   5   5     2985.95     2886.31     25.28 o 
  -1   5   5      526.98      500.70      4.35 o 
   0   5   5     3698.98     4005.42     51.08 o 
   1   5   5      135.55      141.50      6.69 o 
   2   5   5       76.97      122.44      2.19 o 
   3   5   5     1857.12     1949.23     20.15 o 
   4   5   5       87.74       97.75      2.60 o 
   5   5   5     1991.16     1953.41     20.74 o 
   6   5   5       56.12       66.89      3.85 o 
   7   5   5        3.19       13.39      2.23 o 
   8   5   5      664.18      603.01     69.13 o 
  -9   6   5     1222.37     1169.19     15.27 o 
  -8   6   5       36.33       42.27      3.08 o 
  -7   6   5     4550.52     4390.58     43.80 o 
  -6   6   5     3271.14     3246.82     32.82 o 
  -5   6   5     1885.22     1826.65     15.72 o 
  -4   6   5    13481.19    13348.33    121.01 o 
  -3   6   5     2745.49     2849.95     25.23 o 
  -2   6   5    11386.01    11650.28    105.94 o 
  -1   6   5     6720.96     6580.31     52.88 o 
   0   6   5    15900.74    15895.99    190.05 o 
   1   6   5      591.75      507.82      7.50 o 
   2   6   5       76.16       66.95      1.70 o 
   3   6   5    18250.47    18598.10    194.34 o 
   4   6   5     1220.73     1281.90     13.29 o 
   5   6   5      309.79      284.71      4.56 o 
   6   6   5     2672.18     2548.55     32.23 o 
   7   6   5      976.01      995.89     25.58 o 
   8   6   5      460.91      450.55     12.48 o 
  -9   7   5       83.43       84.92      4.35 o 
  -8   7   5        4.85       12.37      1.90 o 
  -7   7   5      262.93      245.28      5.12 o 
  -6   7   5     2236.95     2193.37     23.22 o 
  -5   7   5     4057.04     4155.18     33.49 o 
  -4   7   5     2383.70     2330.08     19.35 o 
  -3   7   5       22.98       25.45      1.22 o 
  -2   7   5     9377.17     9186.96     98.20 o 
  -1   7   5     5296.95     5477.69     41.60 o 
   0   7   5     1822.67     1870.86     23.43 o 
   1   7   5     3641.96     3540.25    100.88 o 
   2   7   5     1640.31     1534.26     16.44 o 
   3   7   5     4662.91     4967.73     44.81 o 
   4   7   5      461.56      468.56      5.45 o 
   5   7   5      750.61      732.97      8.61 o 
   6   7   5      211.12      204.80      5.36 o 
   7   7   5      103.28      105.09      5.93 o 
   8   7   5     5116.53     4797.03     75.01 o 
  -9   8   5       21.35       19.00      2.30 o 
  -8   8   5       55.97       56.93      3.01 o 
  -7   8   5       96.81      105.38      3.37 o 
  -6   8   5        6.34       13.43      1.83 o 
  -5   8   5       53.88       61.26      1.83 o 
  -4   8   5     1407.65     1346.63     11.01 o 
  -3   8   5     1912.97     1988.35     16.60 o 
  -2   8   5     1976.90     1994.26     17.94 o 
  -1   8   5      794.37      844.46      9.73 o 
   0   8   5     1869.34     1942.68     63.72 o 
   1   8   5     2718.83     3005.01     31.48 o 
   2   8   5      848.33      925.36      9.57 o 
   3   8   5      181.87      189.34      3.70 o 
   4   8   5     1087.44     1067.19      9.72 o 
   5   8   5      361.62      317.71      4.39 o 
   6   8   5      765.69      709.10     12.25 o 
   7   8   5      377.13      345.34     10.19 o 
   8   8   5      116.35      150.82      7.71 o 
  -9   9   5     3216.85     3116.44     33.56 o 
  -8   9   5     1792.00     1731.70     20.02 o 
  -7   9   5     3659.35     3618.62     36.85 o 
  -6   9   5     2852.20     2694.14     27.98 o 
  -5   9   5     3178.01     3214.24     24.44 o 
  -4   9   5     4630.36     4650.36     34.21 o 
  -3   9   5       22.78       23.20      1.47 o 
  -2   9   5    27577.20    27164.96   1288.05 o 
  -1   9   5     2560.06     2560.86     23.51 o 
   0   9   5     3260.33     3379.90     35.11 o 
   1   9   5    18844.99    17731.78    185.34 o 
   2   9   5     3731.50     3812.74     34.70 o 
   3   9   5      234.27      194.42      3.34 o 
   4   9   5     3465.35     3373.01     31.63 o 
   5   9   5     4755.34     4800.83     44.29 o 
   6   9   5     1140.62     1121.65     17.14 o 
   7   9   5       39.56       37.58      4.37 o 
   8   9   5     3943.89     3766.14     60.77 o 
  -9  10   5      655.11      658.09     10.42 o 
  -8  10   5      334.11      294.01      6.12 o 
  -7  10   5      717.40      694.20      9.87 o 
  -6  10   5     1310.58     1308.98     15.17 o 
  -5  10   5       15.35       22.53      1.24 o 
  -4  10   5      190.54      174.56      2.83 o 
  -3  10   5     1381.00     1417.89     15.41 o 
  -2  10   5      559.50      664.10      8.03 o 
  -1  10   5        0.92        5.72      1.37 o 
   0  10   5     3369.49     3336.36     34.74 o 
   1  10   5       77.09       96.50      3.57 o 
   2  10   5     2345.88     2348.75     25.57 o 
   3  10   5     1186.02     1163.49     14.15 o 
   4  10   5     1031.60      905.46     10.53 o 
   5  10   5       16.13       19.26      2.29 o 
   6  10   5      608.36      649.96     11.66 o 
   7  10   5      429.78      414.19     11.56 o 
   8  10   5      304.32      322.63     11.04 o 
  -9  11   5     1764.79     1702.85     23.64 o 
  -8  11   5      984.48      918.76     14.50 o 
  -7  11   5     2008.21     1963.67     21.85 o 
  -6  11   5      319.87      306.31      4.82 o 
  -5  11   5     3294.46     3393.75     25.89 o 
  -4  11   5     1177.38     1170.28     11.83 o 
  -3  11   5       64.16       74.96      2.57 o 
  -2  11   5     6499.28     6631.58     65.76 o 
  -1  11   5      879.87      852.76      8.96 o 
   0  11   5        3.82        8.05      2.19 o 
   1  11   5     6384.66     6345.87     64.34 o 
   2  11   5     1822.64     1845.38     24.79 o 
   3  11   5       62.89       68.27      2.70 o 
   4  11   5     1990.95     1924.01     19.43 o 
   5  11   5     3167.53     3034.31     29.35 o 
   6  11   5       52.50       63.46      4.96 o 
   7  11   5      143.91      159.70      7.19 o 
  -8  12   5       62.08       60.79      3.64 o 
  -7  12   5     4351.94     4254.24     42.60 o 
  -6  12   5     1051.84     1112.35     13.43 o 
  -5  12   5     1293.32     1319.92     12.29 o 
  -4  12   5     3643.26     3693.06     37.06 o 
  -3  12   5     2087.21     2137.51     22.33 o 
  -2  12   5     1862.98     1811.51     17.30 o 
  -1  12   5     6805.36     6722.32     62.48 o 
   0  12   5     5851.40     5752.69     58.62 o 
   1  12   5     2201.35     2160.90     23.78 o 
   2  12   5     3673.49     3692.09     38.92 o 
   3  12   5     5677.65     5624.93     57.81 o 
   4  12   5      989.70      980.64     11.30 o 
   5  12   5        1.21        6.26      1.45 o 
   6  12   5     2036.26     2004.54     27.59 o 
   7  12   5      743.96      748.41     22.31 o 
  -8  13   5      348.88      322.12      6.57 o 
  -7  13   5      970.53      899.93     11.97 o 
  -6  13   5       86.53       88.74      4.71 o 
  -5  13   5       36.38       36.95      2.29 o 
  -4  13   5       28.58       25.44      1.90 o 
  -3  13   5      153.99      157.50      2.98 o 
  -2  13   5       38.44       36.63      1.84 o 
  -1  13   5     1543.37     1518.33     17.60 o 
   0  13   5       80.31      123.02      3.26 o 
   1  13   5      648.59      567.22      8.24 o 
   2  13   5      454.82      448.46      9.19 o 
   3  13   5      763.62      739.10     10.34 o 
   4  13   5      545.63      552.88      7.59 o 
   5  13   5       23.78       24.66      2.19 o 
   6  13   5       29.18       39.15      3.64 o 
   7  13   5       63.04       84.13      5.62 o 
  -8  14   5       17.68       23.06      2.56 o 
  -7  14   5     2519.99     2421.95     26.05 o 
  -6  14   5     1264.56     1315.17     15.34 o 
  -5  14   5        7.68        8.73      1.53 o 
  -4  14   5     3377.23     3365.54     34.13 o 
  -3  14   5     5048.73     5114.60     50.25 o 
  -2  14   5      864.97      750.54     11.35 o 
  -1  14   5     1951.69     2006.22     22.91 o 
   0  14   5     4739.20     4949.92     51.17 o 
   1  14   5      829.36      822.41     10.96 o 
   2  14   5      218.15      215.35      6.62 o 
   3  14   5     8953.53     8598.05     87.19 o 
   4  14   5      252.76      259.62      4.87 o 
   5  14   5       81.09       73.91      3.05 o 
   6  14   5     1691.84     1714.28     24.61 o 
   7  14   5      834.79      874.26     19.47 o 
  -8  15   5      734.82      654.19     10.05 o 
  -7  15   5      464.18      469.77      7.94 o 
  -6  15   5      253.78      265.72      9.70 o 
  -5  15   5     1585.28     1704.41     17.05 o 
  -4  15   5     1112.19     1077.58     12.84 o 
  -3  15   5      145.76      136.18      4.07 o 
  -2  15   5     4170.11     3915.25     45.93 o 
  -1  15   5     4078.26     4118.04     43.17 o 
   0  15   5      231.49      263.35      5.14 o 
   1  15   5     1704.62     1610.39     18.95 o 
   2  15   5     2445.51     2270.74     25.51 o 
   3  15   5      111.52      112.05      3.63 o 
   4  15   5     1260.65     1202.71     13.71 o 
   5  15   5      634.97      617.68      8.70 o 
   6  15   5      334.71      327.28      8.06 o 
   7  15   5       74.18       79.23      5.93 o 
  -7  16   5      785.28      804.15     12.93 o 
  -6  16   5       25.14       25.39      2.53 o 
  -5  16   5       11.46       22.03      1.91 o 
  -4  16   5      543.54      597.67     10.08 o 
  -3  16   5       13.14        3.66      2.07 o 
  -2  16   5       14.44        5.90      1.58 o 
  -1  16   5      439.17      393.79      6.61 o 
   0  16   5      564.09      486.39      7.71 o 
   1  16   5     1058.52      962.02     12.61 o 
   2  16   5       46.10       52.19      4.71 o 
   3  16   5      465.09      469.27      7.90 o 
   4  16   5      150.54      149.16      3.84 o 
   5  16   5       34.68       49.99      2.80 o 
   6  16   5      342.25      367.03      8.91 o 
  -7  17   5     1299.67     1238.16     17.71 o 
  -6  17   5     3354.97     3182.24     38.00 o 
  -5  17   5     7514.09     7456.05     67.23 o 
  -4  17   5     3003.97     2873.74     35.25 o 
  -3  17   5       17.85       38.99      2.96 o 
  -2  17   5     8976.17     8672.25     98.04 o 
  -1  17   5     2019.64     1995.99     22.95 o 
   0  17   5     1665.95     1505.52     18.15 o 
   1  17   5     6356.72     6110.58     63.05 o 
   2  17   5     3638.22     3527.98     38.28 o 
   3  17   5     1255.69     1206.94     15.60 o 
   4  17   5     1633.11     1533.04     16.90 o 
   5  17   5     3302.34     3187.69     31.53 o 
   6  17   5       15.62       17.48      3.85 o 
  -7  18   5        8.17       13.94      3.10 o 
  -6  18   5      970.53     1003.28     18.60 o 
  -5  18   5       91.01      108.66      3.71 o 
  -4  18   5      676.46      639.97     10.93 o 
  -3  18   5      920.41      936.97     14.15 o 
  -2  18   5      160.75      141.32      4.73 o 
  -1  18   5      732.69      614.63      9.35 o 
   0  18   5       15.45       16.63      1.90 o 
   1  18   5      549.07      522.92      8.52 o 
   2  18   5      502.40      480.01     19.08 o 
   3  18   5      192.83      190.57      5.00 o 
   4  18   5      199.77      199.27      4.61 o 
   5  18   5       19.19       29.61      2.45 o 
   6  18   5       96.00       81.21      4.88 o 
  -6  19   5      746.76      733.47     14.97 o 
  -5  19   5     2698.97     2668.56     29.02 o 
  -4  19   5      842.10      848.46     13.30 o 
  -3  19   5      138.04      117.84      4.67 o 
  -2  19   5     1728.50     1758.28     23.38 o 
  -1  19   5      831.92      754.21     10.85 o 
   0  19   5      840.13      824.33     11.63 o 
   1  19   5     2563.95     2444.16     27.76 o 
   2  19   5     1399.08     1338.42     19.63 o 
   3  19   5     1422.39     1331.35     17.17 o 
   4  19   5     1394.69     1343.21     15.47 o 
   5  19   5     2859.34     2794.14     28.52 o 
  -6  20   5      938.83      958.47     18.08 o 
  -5  20   5      350.35      356.94      6.82 o 
  -4  20   5     3054.27     2952.63     36.78 o 
  -3  20   5     1691.03     1712.82     23.13 o 
  -2  20   5      338.76      364.11      7.83 o 
  -1  20   5     1193.07     1140.31     14.94 o 
   0  20   5     2043.68     1980.12     23.41 o 
   1  20   5      675.04      681.75     10.39 o 
   2  20   5       30.06       28.69      2.89 o 
   3  20   5     3119.01     2953.73     33.32 o 
   4  20   5     1265.10     1155.75     14.03 o 
   5  20   5      134.92      158.54      4.69 o 
  -5  21   5      183.48      173.21      4.82 o 
  -4  21   5       12.76       20.98      2.27 o 
  -3  21   5       72.98       69.06      3.75 o 
  -2  21   5      619.77      570.83     10.43 o 
  -1  21   5       58.74       58.44      3.05 o 
   0  21   5      862.16      864.17     12.33 o 
   1  21   5      967.79      914.80     12.98 o 
   2  21   5      144.57      133.47      6.97 o 
   3  21   5      388.63      387.84      7.71 o 
   4  21   5      188.48      180.00      4.68 o 
  -5  22   5      300.93      326.53      6.73 o 
  -4  22   5     3573.03     3502.38     37.84 o 
  -3  22   5      595.37      629.44     11.29 o 
  -2  22   5      820.93      813.94     13.54 o 
  -1  22   5      975.55      944.89     13.30 o 
   0  22   5     1844.87     1903.99     23.00 o 
   1  22   5      774.67      772.24     11.59 o 
   2  22   5        3.42        7.44      2.23 o 
   3  22   5     2167.11     2045.64     24.70 o 
   4  22   5     1323.56     1357.68     16.14 o 
  -4  23   5      426.27      418.82      7.96 o 
  -3  23   5      213.14      203.06      6.24 o 
  -2  23   5      329.26      306.54      7.64 o 
  -1  23   5      608.52      555.13      9.38 o 
   0  23   5      289.04      324.86      6.77 o 
   1  23   5       51.66       55.36      3.19 o 
   2  23   5      940.76      910.40     15.34 o 
   3  23   5       74.42       87.25      4.08 o 
  -3  24   5      259.94      253.64      6.25 o 
  -2  24   5      380.09      334.48      8.18 o 
  -1  24   5      534.34      495.90     10.00 o 
   0  24   5     2104.78     2201.92     26.35 o 
   1  24   5      105.69       97.99      4.17 o 
   2  24   5      175.64      182.49      6.24 o 
  -2  25   5     1604.78     1551.01     22.53 o 
  -1  25   5      948.78      960.41     15.91 o 
   0  25   5       18.51       19.98      2.79 o 
   1  25   5     1488.76     1488.91     19.60 o 
  -9   0   6        8.87       10.24      3.10 o 
  -8   0   6       38.04       35.18      3.62 o 
  -7   0   6     6983.30     6730.88     92.33 o 
  -6   0   6     1442.07     1421.37     22.50 o 
  -5   0   6     4465.53     4408.70     93.64 o 
  -4   0   6     1569.07     1486.85     18.02 o 
  -3   0   6       88.88       44.77      4.76 o 
  -2   0   6     2786.33     3883.21     43.58 o 
  -1   0   6     1455.63     1474.47     18.24 o 
   0   0   6     9152.67     8526.74    190.09 o 
   1   0   6      298.37      272.52      4.73 o 
   2   0   6       87.68       91.30      6.86 o 
   3   0   6    17429.10    17431.09    178.04 o 
   4   0   6     1100.14     1129.79     13.23 o 
   5   0   6      381.05      363.96      7.27 o 
   6   0   6     4818.40     4815.11     94.37 o 
   7   0   6     3358.41     3267.87     66.57 o 
   8   0   6       93.08       84.86      7.32 o 
  -9   1   6      105.64       98.69      3.92 o 
  -8   1   6      137.62      129.11      3.83 o 
  -7   1   6       40.42       47.39      2.73 o 
  -6   1   6      168.29      190.22      4.77 o 
  -5   1   6     2051.54     1982.48     27.72 o 
  -4   1   6     2095.64     2321.98     19.16 o 
  -3   1   6     1144.88     1349.13     11.64 o 
  -2   1   6     3701.44     3820.47     28.00 o 
  -1   1   6     4398.50     4405.37     47.83 o 
   0   1   6     5865.04     6189.29     68.57 o 
   1   1   6      460.85      381.41      4.57 o 
   2   1   6      342.26      311.56      4.18 o 
   3   1   6      685.05      665.27      6.77 o 
   4   1   6      185.92      176.70      3.48 o 
   5   1   6     1921.26     1836.23     18.37 o 
   6   1   6       16.45       27.51      2.79 o 
   7   1   6      209.81      217.90      5.99 o 
   8   1   6     1066.03     1034.63     16.37 o 
  -9   2   6      438.90      410.86      7.68 o 
  -8   2   6       45.53       44.28      2.64 o 
  -7   2   6     2941.08     2816.75     33.93 o 
  -6   2   6     1336.61     1307.24     14.90 o 
  -5   2   6      360.00      323.27      3.99 o 
  -4   2   6     6278.87     6687.23     62.32 o 
  -3   2   6     2629.17     2537.08     22.43 o 
  -2   2   6     2178.67     2188.65     17.50 o 
  -1   2   6      495.88      441.58      5.40 o 
   0   2   6     3305.68     2838.00     25.99 o 
   1   2   6      338.43      323.75      4.52 o 
   2   2   6      734.76      769.56      7.45 o 
   3   2   6    12822.65    12484.68    106.34 o 
   4   2   6      351.88      427.32      4.90 o 
   5   2   6      610.64      584.05      7.40 o 
   6   2   6     3189.79     3123.05     38.66 o 
   7   2   6      567.03      605.27     10.97 o 
   8   2   6       36.82       54.14      4.03 o 
  -9   3   6     1983.05     1874.86     21.94 o 
  -8   3   6      333.84      339.81      6.39 o 
  -7   3   6      841.48      769.54     12.75 o 
  -6   3   6       85.27       84.80      2.93 o 
  -5   3   6     9935.05     9900.64     97.62 o 
  -4   3   6     1413.73     1529.56     14.45 o 
  -3   3   6       51.82       97.16      1.79 o 
  -2   3   6    13917.05    13423.46    112.21 o 
  -1   3   6     3544.23     3361.87     30.20 o 
   0   3   6     3204.65     3344.90     28.11 o 
   1   3   6     3001.67     2703.92     25.14 o 
   2   3   6    12588.01    12282.59    103.10 o 
   3   3   6      590.36      537.35      7.53 o 
   4   3   6       16.42       21.51      1.64 o 
   5   3   6     8851.37     8682.21     81.14 o 
   6   3   6       66.71       71.21      3.50 o 
   7   3   6      533.49      510.26      9.69 o 
   8   3   6     3045.02     2969.39     38.49 o 
  -9   4   6     1527.10     1427.63     17.74 o 
  -8   4   6      535.90      500.07      9.43 o 
  -7   4   6      146.48      128.52      3.66 o 
  -6   4   6        0.03        2.56      1.24 o 
  -5   4   6       75.29       64.78      2.07 o 
  -4   4   6      975.68      976.87      9.01 o 
  -3   4   6      950.78     1032.61      9.20 o 
  -2   4   6      356.66      374.97      4.35 o 
  -1   4   6      118.35      144.55      2.12 o 
   0   4   6     1682.37     1769.22     15.32 o 
   1   4   6     1228.56     1290.26     10.55 o 
   2   4   6      262.25      264.93      4.49 o 
   3   4   6      366.35      359.17      4.58 o 
   4   4   6      408.62      349.09      4.95 o 
   5   4   6      260.94      307.08      4.99 o 
   6   4   6        0.36        2.63      1.58 o 
   7   4   6       25.54       23.60      2.65 o 
   8   4   6       26.95       53.28      5.10 o 
  -9   5   6     2822.35     2726.45     34.49 o 
  -8   5   6     2480.53     2364.29     29.91 o 
  -7   5   6      264.63      268.14      5.39 o 
  -6   5   6        1.23        7.92      1.72 o 
  -5   5   6    16299.63    16070.22    189.93 o 
  -4   5   6      404.40      394.35      4.86 o 
  -3   5   6      127.37      117.09      1.98 o 
  -2   5   6    26786.07    25288.56    597.15 o 
  -1   5   6     6949.82     6832.47     66.06 o 
   0   5   6     3459.66     3559.12     44.59 o 
   1   5   6     8249.88     7832.75    127.58 o 
   2   5   6     8365.17     8135.22     94.33 o 
   3   5   6      965.20      988.40     10.53 o 
   4   5   6      714.94      707.36      8.14 o 
   5   5   6     6633.22     6497.17     72.18 o 
   6   5   6      155.49      140.06      6.99 o 
   7   5   6       52.94       54.74      4.76 o 
   8   5   6     3868.01     3499.78    322.25 o 
  -9   6   6       65.33       60.53      4.07 o 
  -8   6   6       23.54       34.04      2.56 o 
  -7   6   6      214.25      224.74     13.52 o 
  -6   6   6     2262.30     2257.76     23.77 o 
  -5   6   6      225.86      233.19      3.52 o 
  -4   6   6      710.12      718.44      6.55 o 
  -3   6   6     2607.50     2761.43     22.42 o 
  -2   6   6       11.66       16.13      1.90 o 
  -1   6   6       30.51       27.11      1.99 o 
   0   6   6     2149.54     2038.17     30.83 o 
   1   6   6     1095.37     1143.07     11.05 o 
   2   6   6        0.40        3.55      0.89 o 
   3   6   6     2125.99     2113.64     26.40 o 
   4   6   6     4250.41     4179.91     41.10 o 
   5   6   6      125.47      131.44      4.54 o 
   6   6   6      584.81      531.84     16.83 o 
   7   6   6     1137.74     1105.38     28.53 o 
   8   6   6        2.09       13.90      5.12 o 
  -9   7   6      736.34      702.21     10.79 o 
  -8   7   6     1218.85     1178.47     14.90 o 
  -7   7   6       69.22       75.40      4.01 o 
  -6   7   6      241.82      220.05      4.56 o 
  -5   7   6     3402.69     3478.57     28.36 o 
  -4   7   6     1004.16      964.14      8.40 o 
  -3   7   6       35.53       36.07      1.48 o 
  -2   7   6     6508.54     6545.99     57.22 o 
  -1   7   6     4762.07     5013.07     37.15 o 
   0   7   6       31.67       39.84      1.90 o 
   1   7   6     1282.69     1145.55     11.97 o 
   2   7   6     4604.41     4802.26     41.70 o 
   3   7   6       87.39       93.18      2.88 o 
   4   7   6      114.08      130.37      2.85 o 
   5   7   6     2126.86     2133.16     23.93 o 
   6   7   6       72.04       80.94      4.25 o 
   7   7   6      175.20      172.77     12.80 o 
   8   7   6      627.41      597.63     15.10 o 
  -9   8   6      371.51      347.18      7.04 o 
  -8   8   6      592.79      556.59      8.96 o 
  -7   8   6     3579.62     3431.65     35.20 o 
  -6   8   6      379.70      379.32      6.20 o 
  -5   8   6      788.27      801.54      7.38 o 
  -4   8   6     9449.19     9216.29     87.27 o 
  -3   8   6     7094.91     7285.33     65.97 o 
  -2   8   6      396.48      427.54      5.14 o 
  -1   8   6      356.06      362.55      4.42 o 
   0   8   6    14265.80    14257.86    184.36 o 
   1   8   6       55.65       61.26      2.27 o 
   2   8   6       29.75       19.92      1.42 o 
   3   8   6     8232.56     7957.20     84.02 o 
   4   8   6     2943.48     2821.29     27.09 o 
   5   8   6      117.18      110.10      3.70 o 
   6   8   6     2198.17     2097.55     28.28 o 
   7   8   6     1159.58     1173.29     23.00 o 
   8   8   6       43.19       48.87      5.62 o 
  -9   9   6      599.64      583.11      9.69 o 
  -8   9   6     1109.71     1126.54     14.44 o 
  -7   9   6     1197.20     1189.49     14.62 o 
  -6   9   6      184.69      178.95      3.72 o 
  -5   9   6      175.81      194.96      3.69 o 
  -4   9   6      327.81      348.38      4.71 o 
  -3   9   6       95.46      115.67      2.55 o 
  -2   9   6       13.01       11.89      1.37 o 
  -1   9   6      654.88      634.33      6.98 o 
   0   9   6       89.64       97.00      2.82 o 
   1   9   6        3.86        4.02      1.10 o 
   2   9   6        1.27        8.52      1.24 o 
   3   9   6      136.89      175.15      4.06 o 
   4   9   6      887.84      820.96      9.76 o 
   5   9   6      624.81      624.76      9.41 o 
   6   9   6       94.99       88.70      4.35 o 
   7   9   6        2.82       12.26      3.33 o 
  -9  10   6      278.43      292.50      6.67 o 
  -8  10   6        0.25       11.18      5.22 o 
  -7  10   6     8444.93     8217.09     79.18 o 
  -6  10   6     4688.67     4660.10     41.01 o 
  -5  10   6     2379.56     2440.02     19.14 o 
  -4  10   6     2820.23     2806.65     27.25 o 
  -3  10   6     7568.15     7786.51     67.58 o 
  -2  10   6       40.29       74.20      5.76 o 
  -1  10   6     1715.55     1747.74     19.51 o 
   0  10   6    12414.89    11980.05    137.28 o 
   1  10   6      173.01      167.74      8.13 o 
   2  10   6       37.70       40.70      2.87 o 
   3  10   6     8642.64     8515.83     86.03 o 
   4  10   6     1118.29     1146.88     12.73 o 
   5  10   6        0.02        2.78      1.26 o 
   6  10   6     2912.13     2716.87     35.49 o 
   7  10   6     2597.17     2479.62     42.15 o 
  -8  11   6     1693.49     1586.98     18.92 o 
  -7  11   6      476.29      486.65      6.99 o 
  -6  11   6     2938.78     2880.71     26.49 o 
  -5  11   6     1372.06     1408.60     11.96 o 
  -4  11   6      491.98      522.36      6.25 o 
  -3  11   6       26.85       26.02      2.59 o 
  -2  11   6     7100.63     7243.08     70.49 o 
  -1  11   6      463.51      480.49      7.25 o 
   0  11   6       39.84       36.41      2.08 o 
   1  11   6     4808.23     4775.31     49.45 o 
   2  11   6     3045.09     3038.13     32.65 o 
   3  11   6        5.65       11.28      1.62 o 
   4  11   6      778.02      749.88      9.35 o 
   5  11   6      570.64      564.94      7.85 o 
   6  11   6        7.87       26.13      5.12 o 
   7  11   6      301.13      316.10     10.52 o 
  -8  12   6      392.89      381.74      7.88 o 
  -7  12   6      169.64      176.58      4.64 o 
  -6  12   6       19.98       19.67      2.37 o 
  -5  12   6      661.90      672.91      7.35 o 
  -4  12   6     2792.92     2836.07     29.02 o 
  -3  12   6      941.12     1046.51     11.99 o 
  -2  12   6      126.71      122.49      3.64 o 
  -1  12   6        0.90       13.88      3.38 o 
   0  12   6     2010.00     2083.42     23.14 o 
   1  12   6      251.50      272.46      5.10 o 
   2  12   6      803.37      728.06     12.05 o 
   3  12   6     1291.47     1192.33     14.98 o 
   4  12   6       84.55       95.66      3.00 o 
   5  12   6      115.43      129.46      3.71 o 
   6  12   6      536.77      508.44     10.45 o 
   7  12   6      493.58      459.00     13.00 o 
  -8  13   6     4220.75     4147.68     47.30 o 
  -7  13   6      257.20      252.81      5.47 o 
  -6  13   6      837.76      772.51     10.40 o 
  -5  13   6     6806.51     6741.68     58.88 o 
  -4  13   6     1242.05     1333.08     15.05 o 
  -3  13   6      387.04      401.15      5.94 o 
  -2  13   6     8673.67     8553.51     97.13 o 
  -1  13   6     2961.21     3054.84     32.74 o 
   0  13   6      326.53      289.94      8.62 o 
   1  13   6     8845.97     8855.16     90.20 o 
   2  13   6     1386.86     1377.74     16.71 o 
   3  13   6      391.36      352.61      6.43 o 
   4  13   6     3259.71     3091.76     29.94 o 
   5  13   6     4350.82     4412.85     42.20 o 
   6  13   6        1.43        3.75      4.16 o 
   7  13   6       42.35       49.81      5.10 o 
  -8  14   6      163.90      169.81      4.93 o 
  -7  14   6      885.27      842.42     11.51 o 
  -6  14   6       31.71       30.33      2.53 o 
  -5  14   6       14.00       16.63      1.64 o 
  -4  14   6        2.14        1.99      1.24 o 
  -3  14   6      277.89      326.98      6.61 o 
  -2  14   6      143.56      144.86      4.18 o 
  -1  14   6      302.69      230.76      4.73 o 
   0  14   6     2252.10     2140.90     24.03 o 
   1  14   6        0.51        7.72      1.69 o 
   2  14   6      463.63      414.49      6.98 o 
   3  14   6      324.40      326.38     11.54 o 
   4  14   6      247.35      231.65      4.69 o 
   5  14   6       67.62       87.16      3.39 o 
   6  14   6      100.97       87.17      4.61 o 
  -8  15   6      322.50      359.73      7.04 o 
  -7  15   6      317.45      302.15      6.20 o 
  -6  15   6       10.45       12.04      2.32 o 
  -5  15   6     3515.29     3487.46     36.26 o 
  -4  15   6        6.64       17.67      3.13 o 
  -3  15   6       11.63        4.16      2.53 o 
  -2  15   6     2865.75     3016.16     36.52 o 
  -1  15   6        4.05        3.59      1.37 o 
   0  15   6       11.71       15.59      2.11 o 
   1  15   6     2801.17     2745.62     30.31 o 
   2  15   6     1974.14     1751.50     44.30 o 
   3  15   6       14.92       25.80      2.65 o 
   4  15   6      190.07      189.26      4.29 o 
   5  15   6     4748.11     4568.11     43.22 o 
   6  15   6       85.33       71.29      4.35 o 
  -7  16   6     3426.24     3429.52     41.09 o 
  -6  16   6     1684.73     1537.14     25.57 o 
  -5  16   6      117.49      121.40      3.83 o 
  -4  16   6     2723.82     2635.17     32.58 o 
  -3  16   6     4389.00     4461.27     52.54 o 
  -2  16   6     2301.14     2116.57     26.95 o 
  -1  16   6     2694.82     2531.99     28.19 o 
   0  16   6     5917.05     5612.79     58.31 o 
   1  16   6     1148.11     1139.74     14.67 o 
   2  16   6       18.29       32.94      2.90 o 
   3  16   6     5078.13     4808.10     50.99 o 
   4  16   6      840.18      804.58     10.44 o 
   5  16   6       18.49       24.10      3.59 o 
   6  16   6      826.93      800.83     14.65 o 
  -7  17   6       21.18       34.47      5.12 o 
  -6  17   6        0.43        7.68      2.59 o 
  -5  17   6      152.15      141.29      4.29 o 
  -4  17   6        7.48       11.00      2.11 o 
  -3  17   6       55.53       76.42      3.64 o 
  -2  17   6      105.11      138.95      4.61 o 
  -1  17   6     1691.38     1471.95     17.85 o 
   0  17   6      645.24      556.31      8.67 o 
   1  17   6      779.27      697.49     10.15 o 
   2  17   6       94.89       87.85      3.88 o 
   3  17   6       83.57       88.52      4.43 o 
   4  17   6        1.17        1.46      1.60 o 
   5  17   6      647.70      618.27      9.10 o 
   6  17   6        2.25       10.75      3.08 o 
  -7  18   6     2383.46     2513.52     39.27 o 
  -6  18   6      843.79      833.49     16.53 o 
  -5  18   6      171.57      177.06      4.66 o 
  -4  18   6     4024.43     3681.88     44.53 o 
  -3  18   6     7275.59     7014.72     80.63 o 
  -2  18   6      999.64      902.39     14.40 o 
  -1  18   6      189.81      209.85      4.98 o 
   0  18   6     6110.97     6076.92     63.05 o 
   1  18   6     1294.35     1207.44     15.63 o 
   2  18   6       92.96       93.32      4.18 o 
   3  18   6     4174.41     4062.07     44.09 o 
   4  18   6     1201.55     1146.26     13.86 o 
   5  18   6       36.35       40.86      3.08 o 
  -6  19   6        1.50        1.46      2.59 o 
  -5  19   6     1003.45      985.63     13.14 o 
  -4  19   6      336.06      367.66      7.95 o 
  -3  19   6       50.12       53.14      3.50 o 
  -2  19   6      996.80      909.21     14.15 o 
  -1  19   6     1114.91     1102.00     14.76 o 
   0  19   6      555.83      477.33      8.24 o 
   1  19   6      755.43      678.64     10.39 o 
   2  19   6     1024.70     1000.05     16.06 o 
   3  19   6      208.64      230.99      5.63 o 
   4  19   6      178.55      191.79      4.82 o 
   5  19   6      528.73      490.54      8.07 o 
  -6  20   6       17.90       25.23      5.12 o 
  -5  20   6      425.93      380.68      7.11 o 
  -4  20   6      897.76      872.57     14.02 o 
  -3  20   6     1283.47     1291.78     18.64 o 
  -2  20   6       11.32        3.93      2.18 o 
  -1  20   6       15.83       21.59      2.36 o 
   0  20   6     4654.28     4447.17     72.01 o 
   1  20   6      711.67      634.33     10.08 o 
   2  20   6      334.28      309.86      7.64 o 
   3  20   6      882.73      875.48     12.98 o 
   4  20   6      274.83      261.79      5.66 o 
  -5  21   6     2111.65     2068.84     23.91 o 
  -4  21   6     1155.04     1181.40     17.79 o 
  -3  21   6       65.39       56.65      3.64 o 
  -2  21   6     3454.52     3349.03     41.52 o 
  -1  21   6     1158.01     1201.54     16.02 o 
   0  21   6       70.89       77.54      4.12 o 
   1  21   6     1386.23     1283.09     16.98 o 
   2  21   6     1966.07     1942.22     27.32 o 
   3  21   6      150.08      164.04      4.98 o 
   4  21   6      781.10      813.41     11.18 o 
  -5  22   6       15.66       27.76      2.56 o 
  -4  22   6        7.54       17.39      3.24 o 
  -3  22   6        5.83        8.26      2.23 o 
  -2  22   6       13.51       16.19      2.65 o 
  -1  22   6      203.19      184.26      5.06 o 
   0  22   6      116.84      108.15      4.15 o 
   1  22   6        0.12        1.76      1.80 o 
   2  22   6       66.65       64.35      4.07 o 
   3  22   6        8.76       17.93      3.27 o 
  -4  23   6      110.10       88.86      4.17 o 
  -3  23   6      273.00      292.69      7.53 o 
  -2  23   6     2571.99     2649.48     34.36 o 
  -1  23   6       72.15       69.42      3.49 o 
   0  23   6        2.00       13.72      4.61 o 
   1  23   6     1370.69     1347.43     17.96 o 
   2  23   6     2699.79     2739.35     36.78 o 
  -3  24   6      827.52      757.37     13.54 o 
  -2  24   6      309.39      304.34      7.75 o 
  -1  24   6      560.40      592.25     11.41 o 
   0  24   6      850.79      784.81     14.36 o 
   1  24   6      897.01      866.11     13.15 o 
  -9   1   7     1032.14      946.70     12.98 o 
  -8   1   7     3741.17     3634.96     37.67 o 
  -7   1   7        0.90        7.56      1.69 o 
  -6   1   7      666.25      628.61      9.85 o 
  -5   1   7    10400.26    10033.53    101.23 o 
  -4   1   7      907.02      893.56      8.41 o 
  -3   1   7       17.48       23.11      1.36 o 
  -2   1   7    19080.55    20044.99    356.74 o 
  -1   1   7     1383.28     1078.25     13.07 o 
   0   1   7     2348.52     2734.07     23.15 o 
   1   1   7     1131.79     1003.61     10.33 o 
   2   1   7    12605.89    12425.26    113.31 o 
   3   1   7        2.50       13.43      1.96 o 
   4   1   7      176.45      195.16      2.86 o 
   5   1   7     8414.77     8403.17     70.04 o 
   6   1   7      206.12      214.89      4.96 o 
   7   1   7     1176.20     1139.05     15.34 o 
   8   1   7     2730.16     2661.57     31.18 o 
  -9   2   7       71.96       77.41      3.56 o 
  -8   2   7       33.04       39.30      3.32 o 
  -7   2   7     1040.23     1009.37     12.70 o 
  -6   2   7     2787.19     2782.20     28.62 o 
  -5   2   7      577.36      573.34      6.58 o 
  -4   2   7      316.87      352.25      4.17 o 
  -3   2   7    13555.25    13398.40    117.93 o 
  -2   2   7     2839.47     3022.22     26.06 o 
  -1   2   7      406.36      439.32      5.77 o 
   0   2   7     3078.51     2683.65     24.90 o 
   1   2   7     2727.63     2818.83     26.23 o 
   2   2   7      215.74      257.06      4.70 o 
   3   2   7     5205.56     5000.89     35.55 o 
   4   2   7     2741.70     2663.11     24.45 o 
   5   2   7       31.23       56.15      2.41 o 
   6   2   7      592.19      604.90      9.31 o 
   7   2   7     3642.93     3542.31     39.32 o 
   8   2   7       94.87       89.50      4.92 o 
  -9   3   7       84.69       73.95      3.56 o 
  -8   3   7     3434.41     3181.44     40.15 o 
  -7   3   7       28.70       24.64      2.19 o 
  -6   3   7        0.09        5.81      1.68 o 
  -5   3   7     4962.91     4933.12     40.35 o 
  -4   3   7      372.11      370.16      4.27 o 
  -3   3   7        0.26        3.44      0.86 o 
  -2   3   7     3722.04     3910.26     35.31 o 
  -1   3   7     3360.36     3579.35     42.40 o 
   0   3   7     1434.50     1410.67     13.69 o 
   1   3   7      387.88      466.20      5.50 o 
   2   3   7     2420.13     2254.88     19.43 o 
   3   3   7      567.55      562.78      5.69 o 
   4   3   7       61.94       84.65      2.40 o 
   5   3   7     2586.97     2547.59     21.09 o 
   6   3   7      134.31      167.12      4.52 o 
   7   3   7      223.73      249.17      7.08 o 
   8   3   7      436.95      417.17      9.89 o 
  -9   4   7      676.99      653.15     11.81 o 
  -8   4   7      142.69      158.21      4.47 o 
  -7   4   7     3368.65     3194.25     33.00 o 
  -6   4   7     1834.00     1849.22     20.11 o 
  -5   4   7      869.36      860.35      8.45 o 
  -4   4   7     2840.33     2833.26     28.33 o 
  -3   4   7    12346.57    12065.13     98.64 o 
  -2   4   7     1557.55     1578.49     20.06 o 
  -1   4   7      888.87      948.54      8.63 o 
   0   4   7    12571.99    11972.48    111.64 o 
   1   4   7      392.64      384.49     11.82 o 
   2   4   7       71.33       91.25      1.83 o 
   3   4   7    14481.71    14235.30    138.99 o 
   4   4   7     3796.90     3701.92     31.59 o 
   5   4   7      112.22      106.87      4.53 o 
   6   4   7     1579.81     1580.84     23.12 o 
   7   4   7     4181.42     4004.58     63.06 o 
   8   4   7       21.76       27.04      6.58 o 
  -9   5   7      248.18      219.55      5.49 o 
  -8   5   7      193.06      175.61      4.66 o 
  -7   5   7      187.48      184.97      4.56 o 
  -6   5   7      197.76      182.18      5.18 o 
  -5   5   7      218.87      231.46      3.84 o 
  -4   5   7      577.48      568.23      5.52 o 
  -3   5   7       32.24       40.15      1.42 o 
  -2   5   7       96.44      146.23      2.46 o 
  -1   5   7     3087.88     3205.73     26.14 o 
   0   5   7      429.78      482.38      6.22 o 
   1   5   7      134.43      112.99      2.24 o 
   2   5   7     1905.92     1879.43     16.35 o 
   3   5   7      641.41      604.86      7.21 o 
   4   5   7      189.96      195.73      3.43 o 
   5   5   7      132.19      145.51      3.58 o 
   6   5   7      170.68      162.31      6.67 o 
   7   5   7        0.07       20.48      4.39 o 
  -9   6   7      202.23      198.92      5.29 o 
  -8   6   7      302.38      295.27      6.03 o 
  -7   6   7     9599.42     9438.85     90.34 o 
  -6   6   7     2076.62     2072.01     22.21 o 
  -5   6   7      622.97      648.05      6.31 o 
  -4   6   7      305.23      331.05      3.82 o 
  -3   6   7    10339.47    10378.68     92.01 o 
  -2   6   7       18.70       17.73      1.85 o 
  -1   6   7        0.56        4.76      0.84 o 
   0   6   7    17577.21    17649.70    157.88 o 
   1   6   7     1335.97     1384.69     24.72 o 
   2   6   7       15.29       26.36      1.35 o 
   3   6   7     2783.40     2685.87     32.15 o 
   4   6   7     2630.55     2674.65     26.34 o 
   5   6   7        7.85       10.99      1.77 o 
   6   6   7     1095.33     1057.44     16.28 o 
   7   6   7     2703.73     2546.41     42.67 o 
  -9   7   7       29.04       30.84      3.48 o 
  -8   7   7     1255.57     1219.37     15.26 o 
  -7   7   7      111.20      106.27      3.66 o 
  -6   7   7      277.70      281.71      5.28 o 
  -5   7   7      453.48      459.99      8.87 o 
  -4   7   7       52.40       67.28      1.96 o 
  -3   7   7     2731.84     2752.96     24.63 o 
  -2   7   7     8246.54     8011.22     67.06 o 
  -1   7   7     7208.67     7104.60     61.57 o 
   0   7   7      526.91      528.43      6.51 o 
   1   7   7     4323.17     4373.05     44.88 o 
   2   7   7     5327.77     5338.38     55.14 o 
   3   7   7      310.51      315.07      5.49 o 
   4   7   7      385.40      343.42      6.89 o 
   5   7   7     1765.04     1783.72     23.08 o 
   6   7   7        8.29       42.98      3.85 o 
  -9   8   7       69.69       62.95      3.56 o 
  -8   8   7       35.54       38.02      2.82 o 
  -7   8   7       61.52       72.20      3.19 o 
  -6   8   7      940.03      934.20     10.46 o 
  -5   8   7     4468.54     4538.32     33.83 o 
  -4   8   7      421.63      422.67      4.91 o 
  -3   8   7      547.81      558.58      6.30 o 
  -2   8   7      205.60      216.56      4.09 o 
  -1   8   7     2224.75     2198.75     18.36 o 
   0   8   7      336.42      387.46      6.44 o 
   1   8   7      318.66      312.23      5.35 o 
   2   8   7       23.40       27.44      3.10 o 
   3   8   7       85.92       89.97      4.64 o 
   4   8   7       29.48       48.45      4.22 o 
   5   8   7      150.46      152.47      4.37 o 
   6   8   7      194.16      197.27      5.88 o 
   7   8   7        3.27       10.07      3.33 o 
  -9   9   7      966.61      964.26     13.43 o 
  -8   9   7     6378.71     6175.75     61.08 o 
  -7   9   7      121.99      132.27      3.53 o 
  -6   9   7      983.95      972.55     10.72 o 
  -5   9   7     8939.10     8949.80     65.15 o 
  -4   9   7       78.80       91.03      2.66 o 
  -3   9   7     1497.08     1509.86     14.47 o 
  -2   9   7    11873.03    11862.92     98.15 o 
  -1   9   7     4950.54     5127.66     61.94 o 
   0   9   7        0.06        2.68      1.27 o 
   1   9   7     3404.82     3399.71     36.00 o 
   2   9   7    10022.45     9670.07    112.14 o 
   3   9   7       37.48       41.41      2.36 o 
   4   9   7      472.92      504.08      7.08 o 
   5   9   7     4038.13     3992.29     42.25 o 
   6   9   7      171.43      196.94      6.16 o 
   7   9   7       10.93       10.76      3.51 o 
  -8  10   7       14.59       25.46      2.35 o 
  -7  10   7     1419.01     1382.47     14.71 o 
  -6  10   7     2933.29     2951.74     27.14 o 
  -5  10   7      220.58      235.16      3.68 o 
  -4  10   7     1003.65     1012.05     11.85 o 
  -3  10   7      651.68      652.09      8.55 o 
  -2  10   7      428.28      437.38      7.71 o 
  -1  10   7        2.57        9.87      2.85 o 
   0  10   7      362.10      376.51      6.15 o 
   1  10   7       25.87       26.93      2.23 o 
   2  10   7     1586.86     1490.26     17.51 o 
   3  10   7      943.13      967.86     14.97 o 
   4  10   7     1065.04     1038.14     12.02 o 
   5  10   7      324.01      335.84      6.50 o 
   6  10   7      407.25      385.90      8.81 o 
   7  10   7     1017.20     1022.42     21.76 o 
  -8  11   7     3757.94     3668.44     34.08 o 
  -7  11   7      152.72      158.29      3.99 o 
  -6  11   7      777.21      750.64      9.02 o 
  -5  11   7     1806.39     1792.09     16.01 o 
  -4  11   7     1743.00     1743.82     18.69 o 
  -3  11   7      141.94      153.19      3.19 o 
  -2  11   7     2213.39     2186.93     27.12 o 
  -1  11   7     1358.44     1460.81     17.07 o 
   0  11   7       29.12       38.36      2.08 o 
   1  11   7     1383.25     1376.21     16.43 o 
   2  11   7     2623.45     2600.74     28.58 o 
   3  11   7      364.73      362.26      6.54 o 
   4  11   7       54.30       57.15      2.52 o 
   5  11   7     3491.25     3358.56     36.60 o 
   6  11   7        8.21       10.21      2.65 o 
   7  11   7        5.85       22.41      4.04 o 
  -8  12   7      365.89      370.28      6.46 o 
  -7  12   7     6011.42     5945.93     52.13 o 
  -6  12   7     3778.61     3792.39     34.21 o 
  -5  12   7      372.38      366.89      4.95 o 
  -4  12   7     1375.95     1341.65     17.54 o 
  -3  12   7     8952.36     8952.04    100.62 o 
  -2  12   7       69.99       55.19      6.58 o 
  -1  12   7       46.30       61.94      3.56 o 
   0  12   7     8393.05     8157.86     82.46 o 
   1  12   7       10.66       11.35      1.53 o 
   2  12   7      787.46      700.85     20.37 o 
   3  12   7     4212.88     4026.15     42.92 o 
   4  12   7     1884.19     1812.78     19.03 o 
   5  12   7       63.68       82.73      3.25 o 
   6  12   7     1193.63     1204.96     18.94 o 
  -8  13   7      861.98      864.89     12.23 o 
  -7  13   7      705.74      678.80     10.03 o 
  -6  13   7      963.48      906.29     13.63 o 
  -5  13   7      117.45      114.41      3.13 o 
  -4  13   7      375.80      342.38      6.86 o 
  -3  13   7      450.00      443.78      8.14 o 
  -2  13   7       30.76       26.15      2.81 o 
  -1  13   7      175.31      139.12      3.63 o 
   0  13   7        6.50       14.35      2.01 o 
   1  13   7        1.81        5.78      1.51 o 
   2  13   7       10.00        7.66      1.53 o 
   3  13   7      123.77      135.08      4.00 o 
   4  13   7        8.16       11.64      1.72 o 
   5  13   7      334.50      328.36      6.05 o 
   6  13   7       44.28       44.15      3.80 o 
  -8  14   7      255.94      285.70      6.30 o 
  -7  14   7     6119.85     5984.50     58.78 o 
  -6  14   7     1070.73     1095.73     19.64 o 
  -5  14   7       14.65       19.68      2.53 o 
  -4  14   7     1890.86     1763.40     23.37 o 
  -3  14   7     8580.85     8651.89     97.66 o 
  -2  14   7      355.89      298.33      6.44 o 
  -1  14   7      557.82      546.93      8.37 o 
   0  14   7     8017.92     7804.90     79.57 o 
   1  14   7       83.37      111.89      3.58 o 
   2  14   7       67.35       79.23      4.60 o 
   3  14   7     1844.92     1841.60     21.94 o 
   4  14   7     2511.75     2518.95     25.40 o 
   5  14   7      672.09      612.62      8.84 o 
   6  14   7      683.21      675.88     12.94 o 
  -7  15   7      105.38      113.97      5.93 o 
  -6  15   7      771.66      786.04     15.49 o 
  -5  15   7     1679.64     1643.71     19.09 o 
  -4  15   7      225.54      238.25      7.19 o 
  -3  15   7      717.31      750.79     11.95 o 
  -2  15   7     1766.46     1780.94     23.30 o 
  -1  15   7      852.82      892.90     12.06 o 
   0  15   7        1.87        5.35      1.69 o 
   1  15   7     3919.71     3484.85     37.75 o 
   2  15   7     1282.47     1216.70     18.11 o 
   3  15   7      552.57      531.53      8.80 o 
   4  15   7       22.82       27.70      2.75 o 
   5  15   7     1394.73     1318.26     15.48 o 
   6  15   7        7.74       17.23      4.04 o 
  -7  16   7      462.72      457.22     11.63 o 
  -6  16   7      135.55      155.12      6.21 o 
  -5  16   7       20.65       18.08      2.37 o 
  -4  16   7       45.67       39.33      3.08 o 
  -3  16   7     2099.21     2122.37     27.24 o 
  -2  16   7     1569.16     1362.99     18.81 o 
  -1  16   7      453.26      399.67     11.62 o 
   0  16   7     2272.83     2207.01     25.30 o 
   1  16   7      172.05      147.78      4.24 o 
   2  16   7      218.68      194.83      5.70 o 
   3  16   7     1972.00     1792.85     21.78 o 
   4  16   7      584.18      552.33      8.25 o 
   5  16   7       56.00       73.29      3.43 o 
  -7  17   7       79.61      102.82      5.69 o 
  -6  17   7       67.55       78.45      4.66 o 
  -5  17   7     6027.48     5880.13     66.21 o 
  -4  17   7     1686.23     1581.75     21.48 o 
  -3  17   7      219.66      198.23      5.46 o 
  -2  17   7     7375.70     7080.38     81.48 o 
  -1  17   7     6015.80     5583.96     58.40 o 
   0  17   7      497.40      416.32      7.34 o 
   1  17   7      789.71      827.03     11.87 o 
   2  17   7     2908.25     2775.48     36.21 o 
   3  17   7      276.95      278.47      6.27 o 
   4  17   7      137.23      125.38      3.91 o 
   5  17   7     4374.15     4353.03     42.02 o 
  -6  18   7      433.60      462.08     11.35 o 
  -5  18   7       15.05       13.63      1.90 o 
  -4  18   7       40.46       36.55      3.08 o 
  -3  18   7      477.22      413.09      8.56 o 
  -2  18   7      346.18      346.55      7.53 o 
  -1  18   7      371.23      366.19      6.98 o 
   0  18   7        7.31        4.52      1.71 o 
   1  18   7        0.26        1.85      1.53 o 
   2  18   7      478.25      428.67      9.65 o 
   3  18   7      303.46      301.02      6.52 o 
   4  18   7        1.48        0.08      1.60 o 
   5  18   7       77.28      105.36      4.10 o 
  -6  19   7        5.03        8.91      2.81 o 
  -5  19   7     2838.47     2844.37     31.14 o 
  -4  19   7     1457.70     1356.24     19.36 o 
  -3  19   7      178.62      160.83      5.16 o 
  -2  19   7     3449.14     3312.30     40.85 o 
  -1  19   7      681.42      705.90     10.76 o 
   0  19   7       35.95       37.63      3.85 o 
   1  19   7      673.78      648.16     10.24 o 
   2  19   7     4393.52     4086.38     51.71 o 
   3  19   7      178.89      169.27      5.07 o 
   4  19   7       17.94       18.84      3.09 o 
  -5  20   7       71.91       69.43      3.56 o 
  -4  20   7      725.47      734.21     12.63 o 
  -3  20   7     2158.44     2071.93     46.59 o 
  -2  20   7      413.04      448.94      9.23 o 
  -1  20   7      662.74      632.23     10.15 o 
   0  20   7     2061.96     1983.70     23.85 o 
   1  20   7      974.12      987.66     13.87 o 
   2  20   7      253.92      255.40      6.98 o 
   3  20   7     1518.19     1460.59     19.16 o 
   4  20   7      943.80     1021.66     13.26 o 
  -5  21   7      441.75      470.67      8.58 o 
  -4  21   7       33.46       38.01      3.80 o 
  -3  21   7      408.23      373.18      8.38 o 
  -2  21   7      601.72      549.46     10.51 o 
  -1  21   7      281.61      283.75      6.32 o 
   0  21   7       11.53       12.40      2.37 o 
   1  21   7       58.07       58.69      3.46 o 
   2  21   7     1005.99      955.74     16.06 o 
   3  21   7       31.96       33.23      3.48 o 
  -4  22   7      860.22      890.32     14.75 o 
  -3  22   7     2270.27     2193.83     29.45 o 
  -2  22   7      101.60      102.18      4.61 o 
  -1  22   7      484.39      425.77      8.17 o 
   0  22   7     4001.84     4070.29     44.62 o 
   1  22   7      603.20      591.22     10.08 o 
   2  22   7       41.03       34.60      4.60 o 
  -3  23   7       65.65       65.02      4.18 o 
  -2  23   7      589.92      576.15     11.17 o 
  -1  23   7      583.63      583.80     10.04 o 
   0  23   7       27.85       33.40      3.17 o 
   1  23   7      188.95      194.43      5.72 o 
   2  23   7      707.24      670.15     12.97 o 
  -2  24   7      107.45      105.80      4.84 o 
  -1  24   7        1.73       -1.81      2.68 o 
   0  24   7     2615.60     2584.93     30.58 o 
  -9   0   8      324.29      273.60      8.79 o 
  -8   0   8      211.98      233.27      7.49 o 
  -7   0   8     3045.91     2599.93    381.14 o 
  -6   0   8     9491.75     9175.72    123.37 o 
  -5   0   8       30.63       32.93      2.03 o 
  -4   0   8      847.13      874.96     10.15 o 
  -3   0   8    15373.28    15051.51    161.24 o 
  -2   0   8      932.15      950.35     15.20 o 
  -1   0   8     4583.32     4922.46    134.20 o 
   0   0   8     7091.31     6935.82     83.88 o 
   1   0   8       38.86       66.06      2.46 o 
   2   0   8     6602.24     6856.86     83.18 o 
   3   0   8     9549.86     9409.17     97.21 o 
   4   0   8     8344.29     8157.08     81.15 o 
   5   0   8      708.52      654.81     11.02 o 
   6   0   8     2135.59     2145.29     35.48 o 
   7   0   8     2267.27     2429.96     40.05 o 
  -9   1   8      163.78      137.04      4.47 o 
  -8   1   8      997.89      933.48     14.50 o 
  -7   1   8      204.09      189.80      5.07 o 
  -6   1   8      123.01      121.25      3.56 o 
  -5   1   8      159.04      184.22      2.96 o 
  -4   1   8     1569.31     1588.03     12.79 o 
  -3   1   8       87.66       65.72      1.91 o 
  -2   1   8     2407.02     2562.14     26.40 o 
  -1   1   8     6324.64     6492.26     63.53 o 
   0   1   8      446.01      498.31      6.86 o 
   1   1   8      123.16      195.36      4.97 o 
   2   1   8     1222.71     1099.01     10.74 o 
   3   1   8       16.02       24.56      1.59 o 
   4   1   8       42.12       63.16      2.18 o 
   5   1   8     1054.68     1022.80     10.85 o 
   6   1   8        8.15       17.59      2.04 o 
   7   1   8      107.03      127.29      5.16 o 
  -9   2   8     1686.86     1599.06     22.39 o 
  -8   2   8        1.25       14.67      4.12 o 
  -7   2   8     1360.78     1299.65     15.54 o 
  -6   2   8     7721.41     7554.42     83.34 o 
  -5   2   8        5.49        6.23      1.16 o 
  -4   2   8      712.03      752.50      6.87 o 
  -3   2   8     8423.51     8432.70     62.93 o 
  -2   2   8     1290.41     1321.49     12.58 o 
  -1   2   8      834.12      852.97      9.91 o 
   0   2   8     5666.32     5874.19     53.82 o 
   1   2   8     1026.58      957.55     10.13 o 
   2   2   8      663.28      677.17      6.50 o 
   3   2   8     1198.39     1165.72      9.59 o 
   4   2   8     2310.51     2247.18     18.66 o 
   5   2   8     1424.26     1313.47     12.09 o 
   6   2   8     1241.10     1176.57     15.34 o 
   7   2   8     2785.40     2782.16     38.41 o 
  -9   3   8      204.46      197.96      7.26 o 
  -8   3   8     5052.36     4828.88     48.73 o 
  -7   3   8        9.25       24.51      2.53 o 
  -6   3   8       71.05       69.99      2.82 o 
  -5   3   8     4327.74     4184.68     37.15 o 
  -4   3   8     2414.92     2416.98     18.63 o 
  -3   3   8      210.58      207.90      2.88 o 
  -2   3   8     7253.58     7375.88     67.99 o 
  -1   3   8    12603.70    12393.99    133.92 o 
   0   3   8      517.95      598.12      6.89 o 
   1   3   8     2696.71     2603.48     24.62 o 
   2   3   8     8867.47     8411.55     94.70 o 
   3   3   8      998.62      999.31      9.02 o 
   4   3   8      304.70      305.41      4.67 o 
   5   3   8     3518.51     3374.71     27.27 o 
   6   3   8      550.02      537.59     10.43 o 
   7   3   8      653.83      680.15     12.80 o 
  -9   4   8      199.21      194.61      5.29 o 
  -8   4   8      513.60      486.49      8.21 o 
  -7   4   8      336.66      312.09      5.94 o 
  -6   4   8     1175.65     1109.28     13.25 o 
  -5   4   8      511.05      484.22      5.47 o 
  -4   4   8      110.42      102.75      3.26 o 
  -3   4   8        6.39       13.42      1.76 o 
  -2   4   8      106.12      115.22      2.30 o 
  -1   4   8        2.68       11.78      2.26 o 
   0   4   8       98.98      106.40      2.81 o 
   1   4   8      635.20      658.46      7.45 o 
   2   4   8     1158.54     1266.90     11.67 o 
   3   4   8       98.42      104.06      2.65 o 
   4   4   8        0.22        3.84      1.46 o 
   5   4   8        6.21       19.94      2.15 o 
   6   4   8      159.37      161.67      5.46 o 
   7   4   8        9.89       17.56      5.12 o 
  -9   5   8      102.37       95.73      3.83 o 
  -8   5   8     5814.68     5572.37     55.59 o 
  -7   5   8      375.30      360.23      9.40 o 
  -6   5   8     1055.12     1027.04     12.60 o 
  -5   5   8     5374.07     5477.13     40.38 o 
  -4   5   8      717.03      741.81      8.04 o 
  -3   5   8       99.92      107.69      2.40 o 
  -2   5   8     5296.23     5474.87     45.26 o 
  -1   5   8    12430.97    12236.09    154.48 o 
   0   5   8       71.20       66.23      1.88 o 
   1   5   8     1276.55     1252.66     14.41 o 
   2   5   8    13549.12    13054.22    129.12 o 
   3   5   8       30.90       32.57      2.08 o 
   4   5   8        1.03        6.69      1.36 o 
   5   5   8     4904.32     4705.44     43.92 o 
   6   5   8      571.70      574.04     13.53 o 
   7   5   8      225.87      225.75      8.43 o 
  -9   6   8      101.80       93.31      3.83 o 
  -8   6   8       31.04       33.33      3.60 o 
  -7   6   8     1635.49     1583.66     18.28 o 
  -6   6   8        6.26       13.58      1.72 o 
  -5   6   8       25.09       31.43      1.79 o 
  -4   6   8      105.88      123.66      2.25 o 
  -3   6   8     6934.11     6713.19     67.85 o 
  -2   6   8        0.38        5.61      0.96 o 
  -1   6   8      357.00      384.82      9.60 o 
   0   6   8     3213.84     3179.35     28.44 o 
   1   6   8      585.28      625.04      6.58 o 
   2   6   8     1345.50     1288.01     21.68 o 
   3   6   8      976.29      939.67     15.43 o 
   4   6   8     3293.26     3292.79     35.15 o 
   5   6   8      286.89      282.90      5.91 o 
   6   6   8      241.91      243.66      6.69 o 
   7   6   8     1419.90     1434.18     36.21 o 
  -9   7   8       48.80       47.12      3.29 o 
  -8   7   8      915.79      853.88     11.97 o 
  -7   7   8       35.30       34.32      2.56 o 
  -6   7   8     1753.90     1660.31     16.41 o 
  -5   7   8     5814.86     5795.26     42.71 o 
  -4   7   8      648.72      621.20      7.18 o 
  -3   7   8       22.91       24.10      2.20 o 
  -2   7   8        1.68       11.18      3.29 o 
  -1   7   8     3598.80     3617.47     35.83 o 
   0   7   8     1126.48     1128.48     15.29 o 
   1   7   8      278.92      291.11      8.34 o 
   2   7   8     4947.75     4889.82     58.79 o 
   3   7   8       19.47       31.15      2.65 o 
   4   7   8        9.01       23.07      2.64 o 
   5   7   8      691.48      646.24      9.82 o 
   6   7   8      793.09      810.88     13.80 o 
   7   7   8       70.82       86.93      5.93 o 
  -9   8   8      649.32      634.48     10.23 o 
  -8   8   8       77.37       73.57      4.58 o 
  -7   8   8     1786.29     1743.39     17.66 o 
  -6   8   8     2528.01     2476.37     23.28 o 
  -5   8   8     2076.19     2109.50     16.96 o 
  -4   8   8      748.93      785.57      9.65 o 
  -3   8   8     9557.94     9470.63     90.75 o 
  -2   8   8      170.10      157.70      2.70 o 
  -1   8   8      128.62      118.01      3.19 o 
   0   8   8    13703.72    13454.97    173.86 o 
   1   8   8     1322.01     1346.54     17.97 o 
   2   8   8     1330.64     1276.21     21.13 o 
   3   8   8     2677.55     2637.93     51.21 o 
   4   8   8     4152.11     4068.59     47.66 o 
   5   8   8       65.85       79.02      3.80 o 
   6   8   8      531.31      544.65     12.41 o 
   7   8   8     2794.92     2825.28     61.45 o 
  -8   9   8       15.49       21.44      2.21 o 
  -7   9   8     1093.63     1110.23     12.42 o 
  -6   9   8      237.42      263.94      4.69 o 
  -5   9   8      232.94      245.87      3.54 o 
  -4   9   8     7924.13     8062.76     71.08 o 
  -3   9   8     1523.66     1549.51     14.77 o 
  -2   9   8        9.45       12.47      1.69 o 
  -1   9   8      785.25      826.34     10.89 o 
   0   9   8      457.23      484.65      7.34 o 
   1   9   8      836.96      810.86     10.80 o 
   2   9   8       21.35       16.12      2.43 o 
   3   9   8      370.26      331.50      6.27 o 
   4   9   8      193.89      180.47      5.49 o 
   5   9   8        2.18        3.63      1.77 o 
   6   9   8       83.98       80.74      4.35 o 
   7   9   8      136.89      162.22      7.71 o 
  -8  10   8      428.43      409.69      6.79 o 
  -7  10   8     3805.74     3690.20     33.75 o 
  -6  10   8     7612.07     7608.83     65.28 o 
  -5  10   8        7.24       13.98      1.37 o 
  -4  10   8      751.01      769.80      8.52 o 
  -3  10   8     1907.24     1841.00     23.47 o 
  -2  10   8     2352.54     2364.63     29.07 o 
  -1  10   8        8.96       10.35      1.69 o 
   0  10   8     6021.09     6040.04     62.00 o 
   1  10   8      302.24      314.46      5.72 o 
   2  10   8      254.87      282.10      6.41 o 
   3  10   8     1418.08     1399.99     17.25 o 
   4  10   8     2293.22     2292.76     25.92 o 
   5  10   8      217.95      212.30      5.28 o 
   6  10   8      246.52      243.53      6.94 o 
  -8  11   8     3660.53     3719.90     39.86 o 
  -7  11   8     1302.68     1254.03     13.85 o 
  -6  11   8       61.23       66.95      3.09 o 
  -5  11   8     3232.01     3309.17     27.54 o 
  -4  11   8        7.57        6.32      2.35 o 
  -3  11   8     2650.71     2647.50     36.90 o 
  -2  11   8     2279.41     2194.65     24.61 o 
  -1  11   8     8317.50     8216.96     83.20 o 
   0  11   8      256.02      218.20      4.73 o 
   1  11   8      395.82      377.96      6.52 o 
   2  11   8     2219.74     2184.08     28.70 o 
   3  11   8       65.64       54.34      2.73 o 
   4  11   8     1460.12     1365.79     15.21 o 
   5  11   8      682.07      671.32     10.51 o 
   6  11   8      409.76      370.64      8.81 o 
  -8  12   8      152.31      163.78      4.43 o 
  -7  12   8      199.54      189.07      4.44 o 
  -6  12   8      748.74      783.09     12.35 o 
  -5  12   8      941.93      942.84     13.83 o 
  -4  12   8      565.30      587.05     11.47 o 
  -3  12   8     2156.61     2099.05     26.43 o 
  -2  12   8        2.43        4.59      2.22 o 
  -1  12   8      164.05      175.16      4.37 o 
   0  12   8     1306.12     1279.65     15.78 o 
   1  12   8      161.83      181.45      6.76 o 
   2  12   8      320.91      323.03      7.27 o 
   3  12   8       28.48       19.40      2.04 o 
   4  12   8      926.07      878.50     10.99 o 
   5  12   8       61.68       69.72      3.44 o 
   6  12   8       10.93        8.34      2.65 o 
  -8  13   8     4689.50     4732.89     48.08 o 
  -7  13   8      722.38      730.67     12.53 o 
  -6  13   8     1030.83     1001.70     18.31 o 
  -5  13   8     7205.40     7364.49     82.36 o 
  -4  13   8     1995.13     2023.43     25.87 o 
  -3  13   8      186.68      172.24      4.92 o 
  -2  13   8     2934.50     2830.21     34.70 o 
  -1  13   8     4140.38     4090.65     43.29 o 
   0  13   8       50.65      110.88     18.29 o 
   1  13   8     2039.50     2032.26     23.51 o 
   2  13   8     4617.65     4538.49     55.89 o 
   3  13   8       19.12       14.62      2.11 o 
   4  13   8      194.98      199.81      4.61 o 
   5  13   8     2845.08     2772.98     28.01 o 
   6  13   8      713.47      712.76     13.70 o 
  -7  14   8      625.64      658.68     14.46 o 
  -6  14   8      217.45      204.12      7.24 o 
  -5  14   8      160.48      165.41      4.37 o 
  -4  14   8     1777.23     1705.84     22.62 o 
  -3  14   8       12.89       13.08      1.94 o 
  -2  14   8       53.84       54.94      3.08 o 
  -1  14   8      286.92      291.96      5.72 o 
   0  14   8        4.54        7.99      1.80 o 
   1  14   8      615.66      576.40      9.10 o 
   2  14   8      783.58      699.33     12.12 o 
   3  14   8     1148.20     1043.19     14.24 o 
   4  14   8      275.98      274.64      6.27 o 
   5  14   8      114.75      121.14      4.17 o 
  -7  15   8       22.05       20.86      3.62 o 
  -6  15   8      447.78      446.94     11.11 o 
  -5  15   8     2075.30     2137.45     27.57 o 
  -4  15   8     1728.23     1710.30     22.75 o 
  -3  15   8      782.19      771.94     12.37 o 
  -2  15   8     1413.24     1322.99     18.39 o 
  -1  15   8     2791.97     2894.91     32.03 o 
   0  15   8     1783.15     1602.03     19.32 o 
   1  15   8     1654.57     1560.28     19.07 o 
   2  15   8     1891.29     1857.06     25.80 o 
   3  15   8       28.12       25.36      2.52 o 
   4  15   8      654.04      641.94     10.45 o 
   5  15   8     2126.23     2067.74     22.23 o 
  -7  16   8     1571.79     1587.24     27.12 o 
  -6  16   8     2852.20     2870.24     43.42 o 
  -5  16   8      316.69      314.91      7.18 o 
  -4  16   8     1004.16     1033.15     15.59 o 
  -3  16   8     4150.04     3912.25     47.07 o 
  -2  16   8       63.89       76.47      5.61 o 
  -1  16   8      113.17      143.23      4.33 o 
   0  16   8     3735.33     3599.81     39.11 o 
   1  16   8     1316.29     1230.71     16.06 o 
   2  16   8        1.09        5.40      3.38 o 
   3  16   8     2300.60     2222.31     26.22 o 
   4  16   8     1713.24     1694.67     21.32 o 
   5  16   8       12.43       19.50      2.65 o 
  -6  17   8       13.20       17.53      4.02 o 
  -5  17   8      303.18      300.69      7.03 o 
  -4  17   8      517.26      498.29      9.41 o 
  -3  17   8       17.47       15.01      2.23 o 
  -2  17   8       32.88       31.81      2.79 o 
  -1  17   8      676.31      659.11     10.15 o 
   0  17   8     1275.61     1121.43     15.04 o 
   1  17   8       19.23       18.84      2.27 o 
   2  17   8      112.66      103.09      4.61 o 
   3  17   8        1.98        7.29      3.27 o 
   4  17   8       84.50       89.77      4.65 o 
   5  17   8      374.54      343.65      6.78 o 
  -6  18   8     1875.35     1905.72     31.27 o 
  -5  18   8       21.26       18.58      2.53 o 
  -4  18   8      644.79      664.51     11.65 o 
  -3  18   8     5570.67     5381.87     63.51 o 
  -2  18   8      212.54      184.72      5.59 o 
  -1  18   8      600.07      563.83      9.35 o 
   0  18   8     5255.57     5200.82     55.24 o 
   1  18   8     2053.23     1952.13     23.60 o 
   2  18   8       11.78        9.15      3.06 o 
   3  18   8      920.03      931.66     13.60 o 
   4  18   8     2644.60     2494.50     26.06 o 
  -5  19   8      639.91      696.55     12.20 o 
  -4  19   8      205.70      212.85      6.18 o 
  -3  19   8       65.83       79.60      4.18 o 
  -2  19   8      680.41      679.73     11.90 o 
  -1  19   8       75.02       95.77      3.80 o 
   0  19   8        0.04        9.54      1.99 o 
   1  19   8      721.81      650.91     10.52 o 
   2  19   8     1675.47     1557.51     23.14 o 
   3  19   8       18.21       24.79      2.52 o 
   4  19   8       44.94       56.39      3.33 o 
  -5  20   8      109.71      105.21      5.89 o 
  -4  20   8       26.07       23.70      2.79 o 
  -3  20   8     2186.85     2215.72     29.32 o 
  -2  20   8       18.71       29.16      4.46 o 
  -1  20   8       34.44       29.64      4.01 o 
   0  20   8     2486.30     2376.23     28.00 o 
   1  20   8      673.56      674.93     10.98 o 
   2  20   8      124.79      147.29      5.62 o 
   3  20   8      420.03      375.16      7.90 o 
  -4  21   8     1166.58     1270.29     19.24 o 
  -3  21   8       33.12       31.71      3.22 o 
  -2  21   8     2478.86     2392.20     31.57 o 
  -1  21   8     1750.27     1665.80     21.11 o 
   0  21   8       60.88       65.18      4.54 o 
   1  21   8      617.23      618.34     10.52 o 
   2  21   8     2989.15     2911.04     81.68 o 
  -3  22   8       11.17       10.56      3.70 o 
  -2  22   8      328.53      336.61      8.25 o 
  -1  22   8      780.48      771.53     12.11 o 
   0  22   8      138.48      119.41      4.52 o 
   1  22   8        3.22        2.67      1.95 o 
   2  22   8       21.11       22.53      2.89 o 
  -2  23   8     1573.39     1706.95     24.53 o 
  -1  23   8     2895.95     2909.33     33.82 o 
   0  23   8      196.96      168.30      6.03 o 
  -9   1   9      579.64      577.27     10.97 o 
  -8   1   9     3204.42     3139.00     38.29 o 
  -7   1   9      220.22      223.19      4.93 o 
  -6   1   9      287.79      314.06      8.30 o 
  -5   1   9     3332.92     3329.72     25.39 o 
  -4   1   9     6014.75     5776.99     39.37 o 
  -3   1   9      546.55      521.91      5.91 o 
  -2   1   9     6511.13     6607.75     86.07 o 
  -1   1   9    12979.03    12722.66    135.62 o 
   0   1   9      853.90      888.24      8.82 o 
   1   1   9     6554.79     6697.90     57.43 o 
   2   1   9     9345.52     9095.50     81.31 o 
   3   1   9      287.78      278.14      3.66 o 
   4   1   9     1269.48     1287.26     10.88 o 
   5   1   9     2217.73     2176.54     18.66 o 
   6   1   9     1407.64     1415.47     21.41 o 
   7   1   9     1261.82     1240.98     26.12 o 
  -9   2   9     1353.42     1323.85     16.81 o 
  -8   2   9       91.83      100.02      4.49 o 
  -7   2   9      577.43      524.89      9.29 o 
  -6   2   9     3741.19     3612.52     36.48 o 
  -5   2   9       92.99       89.26      2.30 o 
  -4   2   9      285.06      295.77      3.35 o 
  -3   2   9     5145.75     5281.08     41.58 o 
  -2   2   9     2903.82     2972.07     26.54 o 
  -1   2   9     1349.68     1309.52     13.08 o 
   0   2   9     2065.77     2107.92     18.67 o 
   1   2   9     1831.38     1758.31     17.46 o 
   2   2   9      780.43      722.87      7.49 o 
   3   2   9       95.93      101.14      3.39 o 
   4   2   9     1814.68     1706.20     14.83 o 
   5   2   9      307.75      306.51      4.89 o 
   6   2   9      729.30      722.14     12.80 o 
   7   2   9      862.74      864.98     18.28 o 
  -9   3   9      465.79      433.33      8.66 o 
  -8   3   9      580.59      577.40      9.13 o 
  -7   3   9      764.22      698.06      9.87 o 
  -6   3   9       32.25       36.69      3.27 o 
  -5   3   9     1713.41     1697.70     13.94 o 
  -4   3   9     1106.41     1147.14      9.13 o 
  -3   3   9       41.71       48.39      1.62 o 
  -2   3   9       45.01       53.26      2.38 o 
  -1   3   9     3480.56     3404.04     34.55 o 
   0   3   9       92.19       90.86      2.02 o 
   1   3   9      266.40      302.87      4.36 o 
   2   3   9     2354.01     2306.75     18.67 o 
   3   3   9       62.03       69.36      2.45 o 
   4   3   9      322.13      332.03      5.08 o 
   5   3   9        2.90        5.52      1.48 o 
   6   3   9      234.39      236.32      7.91 o 
   7   3   9      372.54      378.43     11.04 o 
  -9   4   9     1937.46     1901.02     22.48 o 
  -8   4   9     1125.19     1131.27     14.53 o 
  -7   4   9      880.67      900.71     11.97 o 
  -6   4   9     9385.46     9122.05     86.13 o 
  -5   4   9      401.85      376.55      4.50 o 
  -4   4   9     1693.60     1660.77     12.52 o 
  -3   4   9     9168.00     9273.32     90.38 o 
  -2   4   9      670.58      676.76      7.97 o 
  -1   4   9     2688.42     2667.67     27.64 o 
   0   4   9     5458.01     5352.00     49.02 o 
   1   4   9     4519.00     4466.45     41.11 o 
   2   4   9     2518.29     2493.94     24.13 o 
   3   4   9     2532.08     2441.81     24.06 o 
   4   4   9     4097.01     3962.72     37.23 o 
   5   4   9       40.76       53.04      2.59 o 
   6   4   9     1322.97     1306.48     24.24 o 
   7   4   9     1987.32     2005.84     35.15 o 
  -9   5   9        8.66       13.49      2.36 o 
  -8   5   9      385.84      372.23      6.94 o 
  -7   5   9        0.10        3.26      1.48 o 
  -6   5   9      505.57      510.95      6.86 o 
  -5   5   9       11.17       15.49      1.41 o 
  -4   5   9      964.45      992.46      9.44 o 
  -3   5   9      217.15      186.42      3.02 o 
  -2   5   9      548.19      543.26      6.80 o 
  -1   5   9      260.06      261.78      3.68 o 
   0   5   9      867.00      842.34     10.22 o 
   1   5   9      602.78      601.88      8.35 o 
   2   5   9      125.86      132.71      4.18 o 
   3   5   9      867.94      906.68     13.96 o 
   4   5   9       91.99       83.28      3.37 o 
   5   5   9      141.31      134.19      3.58 o 
   6   5   9       87.87       93.42      4.46 o 
   7   5   9      458.72      391.57     11.24 o 
  -9   6   9     1190.16     1178.84     15.53 o 
  -8   6   9      546.92      534.76      8.77 o 
  -7   6   9      309.76      298.55      5.22 o 
  -6   6   9     6931.65     6691.84     57.70 o 
  -5   6   9      852.99      859.51     14.27 o 
  -4   6   9     2738.77     2765.88     27.93 o 
  -3   6   9     3915.96     4033.49     32.18 o 
  -2   6   9      713.41      724.34      7.75 o 
  -1   6   9       15.96       12.81      2.07 o 
   0   6   9       65.51       78.61      4.39 o 
   1   6   9     7145.42     6860.60    100.88 o 
   2   6   9     4231.20     4046.02     49.37 o 
   3   6   9     1264.73     1305.93     18.86 o 
   4   6   9     3377.18     3200.77     34.46 o 
   5   6   9       10.36       11.27      1.75 o 
   6   6   9      542.67      533.59     10.62 o 
  -8   7   9     1805.19     1748.30     18.17 o 
  -7   7   9      825.86      805.39      9.86 o 
  -6   7   9      446.46      423.33      6.20 o 
  -5   7   9     2085.02     2067.76     17.95 o 
  -4   7   9      368.66      375.92      5.70 o 
  -3   7   9     5552.83     5433.86     42.62 o 
  -2   7   9     9243.40     9344.35    105.66 o 
  -1   7   9     4970.72     4861.33     60.29 o 
   0   7   9      499.97      473.28      7.26 o 
   1   7   9     1843.55     1722.83     19.90 o 
   2   7   9     8550.46     8294.37    144.49 o 
   3   7   9      741.38      729.41     12.30 o 
   4   7   9      977.29      964.52     12.97 o 
   5   7   9     1601.19     1573.32     19.32 o 
   6   7   9     1170.48     1151.23     17.99 o 
  -8   8   9      120.89      121.75      5.15 o 
  -7   8   9        8.99       12.06      1.99 o 
  -6   8   9       12.07       23.43      3.10 o 
  -5   8   9      668.67      649.94      7.70 o 
  -4   8   9     2231.24     2210.62     20.63 o 
  -3   8   9      492.44      486.91      6.90 o 
  -2   8   9     5954.48     5878.19     67.15 o 
  -1   8   9      301.70      314.65      6.44 o 
   0   8   9     3030.03     2924.51     35.38 o 
   1   8   9     2627.08     2554.35     88.03 o 
   2   8   9       52.01       62.53      6.82 o 
   3   8   9        0.55        2.59      3.01 o 
   4   8   9      850.83      809.02     11.50 o 
   5   8   9        7.48       14.58      2.84 o 
   6   8   9       16.88       20.61      3.08 o 
  -8   9   9     3527.65     3507.07     32.89 o 
  -7   9   9      603.42      606.94      8.16 o 
  -6   9   9     1479.54     1406.41     14.57 o 
  -5   9   9     5508.64     5560.84     48.64 o 
  -4   9   9     6076.35     6293.98     72.86 o 
  -3   9   9     6191.61     6068.39     69.43 o 
  -2   9   9      583.10      536.36      9.00 o 
  -1   9   9     5830.69     5592.79     57.79 o 
   0   9   9        8.41       11.87      1.63 o 
   1   9   9     1306.16     1282.78     17.84 o 
   2   9   9     5195.15     5110.80     72.22 o 
   3   9   9     1635.20     1591.15     26.32 o 
   4   9   9     1962.51     1891.46     24.90 o 
   5   9   9     1461.91     1412.60     22.08 o 
   6   9   9     1276.79     1265.46     23.02 o 
  -8  10   9       58.84       65.17      4.53 o 
  -7  10   9     1655.32     1688.27     17.45 o 
  -6  10   9      613.13      607.73      7.96 o 
  -5  10   9     1567.60     1555.97     19.02 o 
  -4  10   9      320.58      317.86      6.61 o 
  -3  10   9     2477.25     2444.19     30.21 o 
  -2  10   9      638.12      647.46     10.38 o 
  -1  10   9      185.31      186.53      4.45 o 
   0  10   9     1220.63     1225.02     15.17 o 
   1  10   9       57.99       61.41      2.82 o 
   2  10   9       83.41       90.02      4.15 o 
   3  10   9      628.65      569.60      9.17 o 
   4  10   9      165.73      184.56      4.91 o 
   5  10   9      251.94      253.15      9.40 o 
   6  10   9      499.97      478.00     29.42 o 
  -8  11   9     2034.41     1942.07     20.00 o 
  -7  11   9      340.44      336.51      5.87 o 
  -6  11   9      332.21      310.36      8.75 o 
  -5  11   9     3038.07     2945.26     31.07 o 
  -4  11   9     2584.44     2619.75     34.48 o 
  -3  11   9     1589.85     1561.18     20.67 o 
  -2  11   9      192.15      185.85      4.92 o 
  -1  11   9     1320.83     1343.82     27.92 o 
   0  11   9      439.86      436.31      7.26 o 
   1  11   9      249.61      250.67      5.26 o 
   2  11   9     1312.87     1245.49     18.43 o 
   3  11   9      194.51      189.81      4.98 o 
   4  11   9     1047.72     1074.49     14.51 o 
   5  11   9      381.38      396.06      7.71 o 
   6  11   9     1339.58     1378.60     21.33 o 
  -8  12   9       85.57       93.89      5.75 o 
  -7  12   9     1261.96     1322.47     23.50 o 
  -6  12   9     4058.91     4116.76     61.09 o 
  -5  12   9      158.83      177.98      4.65 o 
  -4  12   9     1541.44     1498.97     20.25 o 
  -3  12   9     5107.03     5060.98     79.65 o 
  -2  12   9       58.85       71.93      3.22 o 
  -1  12   9        7.44       13.17      2.93 o 
   0  12   9     5155.56     5086.11     53.26 o 
   1  12   9     2682.53     2667.62     29.94 o 
   2  12   9      776.31      720.50     12.30 o 
   3  12   9     1473.91     1372.00     17.44 o 
   4  12   9     2514.88     2466.98     28.29 o 
   5  12   9      578.18      567.62      9.82 o 
  -7  13   9       86.37       87.79      7.32 o 
  -6  13   9        0.76        7.28      6.22 o 
  -5  13   9       23.89       29.84      3.38 o 
  -4  13   9      488.55      486.92      8.98 o 
  -3  13   9        0.28        0.51      1.51 o 
  -2  13   9      246.22      226.20      7.72 o 
  -1  13   9      129.84      111.04      3.63 o 
   0  13   9        1.34        2.01      1.46 o 
   1  13   9      815.10      716.95     10.52 o 
   2  13   9       18.82       19.36      2.68 o 
   3  13   9      437.13      395.71      7.63 o 
   4  13   9        5.04        8.47      1.88 o 
   5  13   9        1.75        1.53      2.08 o 
  -7  14   9      333.36      320.32      9.56 o 
  -6  14   9     4501.29     4441.37     67.30 o 
  -5  14   9       43.06       44.95      3.22 o 
  -4  14   9      915.51      889.41     13.77 o 
  -3  14   9     4427.54     4478.40     52.99 o 
  -2  14   9      571.88      598.25     10.25 o 
  -1  14   9     1023.96      963.52     13.05 o 
   0  14   9     4159.93     4024.72     43.17 o 
   1  14   9     2505.39     2450.83     28.03 o 
   2  14   9     1131.99     1106.99     17.15 o 
   3  14   9     1559.56     1481.26     18.98 o 
   4  14   9     1781.53     1771.53     21.99 o 
   5  14   9      315.79      297.59      6.91 o 
  -7  15   9       23.53       22.95      3.85 o 
  -6  15   9     1018.89     1071.11     21.95 o 
  -5  15   9      822.78      855.42     13.64 o 
  -4  15   9      161.40      169.70      5.34 o 
  -3  15   9      517.93      481.26      9.27 o 
  -2  15   9     1260.73     1240.84     17.97 o 
  -1  15   9      981.37      934.54     13.05 o 
   0  15   9       29.35       29.05      2.70 o 
   1  15   9     1152.45     1150.37     15.26 o 
   2  15   9     2930.50     2738.04     36.21 o 
   3  15   9      145.54      144.90      4.73 o 
   4  15   9      273.57      264.62      6.47 o 
   5  15   9      825.61      810.21     12.72 o 
  -6  16   9      464.97      492.61     11.86 o 
  -5  16   9        5.05        4.45      1.94 o 
  -4  16   9      438.10      447.61      8.98 o 
  -3  16   9     1853.14     1857.60     25.00 o 
  -2  16   9      146.66      152.58      5.03 o 
  -1  16   9     1251.30     1236.75     16.15 o 
   0  16   9     2057.18     2008.36     23.88 o 
   1  16   9      332.35      346.91      6.98 o 
   2  16   9     2669.45     2492.78     33.60 o 
   3  16   9      452.59      443.25      8.37 o 
   4  16   9     2017.16     1970.51     24.33 o 
  -6  17   9       56.81       49.01      6.58 o 
  -5  17   9     1076.41     1008.22     15.75 o 
  -4  17   9     1678.18     1647.96     22.75 o 
  -3  17   9      452.19      444.13      8.98 o 
  -2  17   9     1751.29     1735.87     25.32 o 
  -1  17   9     5010.59     4899.08     52.28 o 
   0  17   9       14.91       14.24      2.15 o 
   1  17   9      944.16      988.55     14.06 o 
   2  17   9     2611.49     2344.39     97.64 o 
   3  17   9      423.85      395.21      8.00 o 
   4  17   9      188.85      194.02      6.97 o 
  -5  18   9       33.75       35.01      3.33 o 
  -4  18   9      664.14      670.58     11.95 o 
  -3  18   9       27.30       32.07      3.08 o 
  -2  18   9      224.41      223.36      6.31 o 
  -1  18   9       32.61       34.35      3.18 o 
   0  18   9      175.79      140.08      4.61 o 
   1  18   9       64.71       55.78      4.01 o 
   2  18   9        0.33        3.33      1.77 o 
   3  18   9      444.69      402.87      8.11 o 
  -5  19   9      868.96      832.59     14.06 o 
  -4  19   9     2514.26     2608.24     33.72 o 
  -3  19   9      427.36      433.04      9.10 o 
  -2  19   9      680.83      672.27     12.20 o 
  -1  19   9     3694.29     3570.62     39.63 o 
   0  19   9      398.48      406.97      7.93 o 
   1  19   9     1091.00     1076.64     15.17 o 
   2  19   9     1345.77     1337.11     17.97 o 
   3  19   9       89.11       87.67      4.19 o 
  -4  20   9      266.64      270.30      7.29 o 
  -3  20   9     2275.90     2356.57     31.14 o 
  -2  20   9      236.69      226.35      6.55 o 
  -1  20   9      751.08      696.62     11.26 o 
   0  20   9     1608.39     1597.17     20.58 o 
   1  20   9      289.72      279.07      6.69 o 
   2  20   9       10.40       10.11      2.47 o 
  -3  21   9      208.76      194.62      6.24 o 
  -2  21   9       80.02       67.06      4.18 o 
  -1  21   9      707.66      684.78     11.35 o 
   0  21   9       67.77       68.82      3.71 o 
   1  21   9        8.46        7.32      2.15 o 
  -2  22   9      149.32      157.91      6.01 o 
  -1  22   9     1776.64     1806.23     22.95 o 
   0  22   9     2120.02     2056.49     25.48 o 
  -9   0  10     2736.89     2682.48     41.89 o 
  -8   0  10     2623.66     2563.96     39.82 o 
  -7   0  10      693.24      733.22     14.74 o 
  -6   0  10     6125.26     6066.09     67.55 o 
  -5   0  10      555.73      512.11      7.22 o 
  -4   0  10     4256.95     4136.19     40.82 o 
  -3   0  10    13561.30    13004.90    180.34 o 
  -2   0  10     8477.66     8103.49    109.89 o 
  -1   0  10     6861.16     6774.92     93.13 o 
   0   0  10     2985.38     3161.83     38.62 o 
   1   0  10     3610.16     3537.80     52.94 o 
   2   0  10     4449.17     4358.53     52.65 o 
   3   0  10     3743.79     3856.94     40.05 o 
   4   0  10     4251.24     4197.18     53.07 o 
   5   0  10       77.03       81.73      4.89 o 
   6   0  10     3679.90     3635.84     89.25 o 
  -9   1  10      353.05      339.18      8.02 o 
  -8   1  10     1064.31     1037.71     13.71 o 
  -7   1  10     1008.20      951.26     12.43 o 
  -6   1  10        1.37        6.63      1.36 o 
  -5   1  10        0.85        6.45      1.06 o 
  -4   1  10      237.10      231.98      3.00 o 
  -3   1  10       86.22       84.08      2.62 o 
  -2   1  10      948.37      860.50     10.34 o 
  -1   1  10      183.47      215.90      3.67 o 
   0   1  10        0.64       12.90      1.69 o 
   1   1  10      905.85      890.64      9.24 o 
   2   1  10      158.83      150.81      3.31 o 
   3   1  10      282.39      283.26      3.70 o 
   4   1  10        9.00       28.83      3.10 o 
   5   1  10      138.78      135.25      3.41 o 
   6   1  10      103.79      132.41      9.51 o 
  -8   2  10      508.62      480.63      9.57 o 
  -7   2  10     1074.28     1070.27     13.61 o 
  -6   2  10     2321.60     2267.20     21.58 o 
  -5   2  10      899.29      814.92      7.13 o 
  -4   2  10      982.23      992.06      8.23 o 
  -3   2  10     3488.66     3584.55     31.90 o 
  -2   2  10     3429.88     3470.98     30.92 o 
  -1   2  10     2535.38     2487.66     23.49 o 
   0   2  10      544.34      529.87      6.11 o 
   1   2  10     4479.34     4461.46     37.78 o 
   2   2  10      854.16      816.77      7.91 o 
   3   2  10      633.47      666.27      7.03 o 
   4   2  10     1860.58     1792.89     15.77 o 
   5   2  10      247.88      244.91      5.01 o 
   6   2  10     1840.25     1864.74     50.48 o 
  -8   3  10     3597.69     3427.04     92.48 o 
  -7   3  10     1108.11     1078.41     13.53 o 
  -6   3  10     1903.54     1855.84     18.18 o 
  -5   3  10      722.16      772.30      6.88 o 
  -4   3  10     5248.84     5062.54     37.31 o 
  -3   3  10     1536.20     1523.93     29.49 o 
  -2   3  10     4199.08     4191.30     36.79 o 
  -1   3  10     4670.81     4739.07     42.73 o 
   0   3  10      382.89      350.09      4.55 o 
   1   3  10     5120.78     5114.17     42.97 o 
   2   3  10     2278.13     2175.91     19.81 o 
   3   3  10      787.47      749.81     10.54 o 
   4   3  10     1040.66      994.25     11.68 o 
   5   3  10      792.40      815.13     10.42 o 
   6   3  10      933.43      921.88     24.14 o 
  -8   4  10      245.76      233.76      4.89 o 
  -7   4  10      432.09      399.15      6.76 o 
  -6   4  10      338.87      342.76      6.41 o 
  -5   4  10      114.68      101.01      2.28 o 
  -4   4  10       69.82       80.02      1.98 o 
  -3   4  10      199.27      184.59      2.90 o 
  -2   4  10      126.91      125.10      4.14 o 
  -1   4  10       60.24       71.64      6.02 o 
   0   4  10      580.19      575.89      6.98 o 
   1   4  10     1612.86     1494.36     20.74 o 
   2   4  10      284.92      297.71      6.55 o 
   3   4  10      423.50      483.45      7.92 o 
   4   4  10       28.29       38.47      3.08 o 
   5   4  10        1.37        4.50      1.45 o 
   6   4  10      121.68      155.23      6.86 o 
  -8   5  10     1850.86     1776.57     18.44 o 
  -7   5  10     1629.82     1629.08     16.74 o 
  -6   5  10      890.96      938.86     11.79 o 
  -5   5  10     2060.09     2056.21     16.66 o 
  -4   5  10     4431.87     4417.86     32.89 o 
  -3   5  10     2413.36     2383.55     26.54 o 
  -2   5  10     2323.54     2372.85     23.87 o 
  -1   5  10     4522.03     4621.51     55.60 o 
   0   5  10      422.14      428.70      7.95 o 
   1   5  10     1604.64     1520.43     25.29 o 
   2   5  10     3181.17     3069.10     38.77 o 
   3   5  10     2486.88     2407.27     31.50 o 
   4   5  10     3807.48     3675.36     35.21 o 
   5   5  10      562.30      555.61      8.19 o 
   6   5  10     1520.81     1506.51     22.02 o 
  -8   6  10      168.36      158.70      4.17 o 
  -7   6  10     1571.11     1560.47     16.28 o 
  -6   6  10      675.52      663.45      8.29 o 
  -5   6  10      119.63      108.56      2.58 o 
  -4   6  10     4325.49     4373.85     38.02 o 
  -3   6  10     1325.64     1343.91     16.68 o 
  -2   6  10      636.27      623.01     17.56 o 
  -1   6  10     1447.03     1377.53     19.10 o 
   0   6  10     4077.20     4053.72     58.42 o 
   1   6  10      108.11      116.72      5.08 o 
   2   6  10      406.50      416.18      8.25 o 
   3   6  10     2158.98     2062.46     27.75 o 
   4   6  10      642.80      661.36     10.07 o 
   5   6  10        4.59        4.50      1.64 o 
   6   6  10      273.63      283.75      7.54 o 
  -8   7  10       96.44       93.68      4.21 o 
  -7   7  10      385.11      357.62      5.93 o 
  -6   7  10      623.51      604.28      7.84 o 
  -5   7  10      816.71      823.23      9.33 o 
  -4   7  10     1115.83     1095.08     12.68 o 
  -3   7  10     1372.70     1299.73     21.43 o 
  -2   7  10     2430.81     2420.41     29.91 o 
  -1   7  10        1.64        8.78      3.45 o 
   0   7  10      104.12       91.36      3.64 o 
   1   7  10      240.06      255.80      6.01 o 
   2   7  10     1736.67     1654.59     22.90 o 
   3   7  10      612.65      628.43     11.16 o 
   4   7  10     1847.41     1793.69     21.31 o 
   5   7  10      939.45      910.66     11.57 o 
   6   7  10      621.01      630.98     12.15 o 
  -8   8  10      706.18      666.70      9.14 o 
  -7   8  10     2061.55     1995.71     20.00 o 
  -6   8  10     3437.16     3463.75     31.52 o 
  -5   8  10       15.94       17.64      1.52 o 
  -4   8  10     3664.40     3667.00     43.58 o 
  -3   8  10     2871.90     2842.27     34.57 o 
  -2   8  10       29.58       32.76      3.33 o 
  -1   8  10     7155.64     7038.33     71.76 o 
   0   8  10     3123.50     3199.38     34.68 o 
   1   8  10     7795.91     7609.32    103.03 o 
   2   8  10      229.23      221.69      5.88 o 
   3   8  10     2961.60     2727.23     35.55 o 
   4   8  10     1904.33     1866.60     22.14 o 
   5   8  10       69.06       76.15      3.74 o 
   6   8  10     1488.44     1546.02     23.04 o 
  -8   9  10      577.30      580.32      8.29 o 
  -7   9  10       35.84       39.83      2.47 o 
  -6   9  10      455.26      440.10     10.52 o 
  -5   9  10      555.44      585.70     12.06 o 
  -4   9  10      167.95      163.45      4.92 o 
  -3   9  10     1205.58     1203.06     16.86 o 
  -2   9  10      980.76      997.31     14.57 o 
  -1   9  10     1546.43     1494.22     20.08 o 
   0   9  10       64.44       58.61      3.22 o 
   1   9  10      263.99      271.56      7.81 o 
   2   9  10      566.64      545.89     10.20 o 
   3   9  10      100.86      109.21      4.61 o 
   4   9  10      196.02      192.00      5.10 o 
   5   9  10        0.19        1.57      1.77 o 
  -8  10  10      180.95      192.52      6.87 o 
  -7  10  10      812.49      787.55     13.08 o 
  -6  10  10     2473.12     2521.27     45.72 o 
  -5  10  10        4.66        6.70      1.69 o 
  -4  10  10     1704.58     1595.21     32.66 o 
  -3  10  10     7302.33     7189.15     95.56 o 
  -2  10  10     1471.36     1449.95     20.00 o 
  -1  10  10        1.97       29.99      4.39 o 
   0  10  10      850.85      829.18     12.92 o 
   1  10  10     3301.55     3000.48     37.07 o 
   2  10  10     1416.88     1411.83     23.95 o 
   3  10  10     2301.58     2260.84     35.59 o 
   4  10  10     2412.41     2418.45     31.07 o 
   5  10  10       34.37       31.40      2.93 o 
  -7  11  10      960.74      943.18     19.39 o 
  -6  11  10      381.60      374.01      9.79 o 
  -5  11  10      428.29      465.89      7.67 o 
  -4  11  10     2648.20     2627.71     38.29 o 
  -3  11  10      581.14      556.25      9.83 o 
  -2  11  10     1130.89     1136.21     16.27 o 
  -1  11  10     1534.87     1456.94     17.78 o 
   0  11  10      745.96      764.90     10.98 o 
   1  11  10     2865.37     2727.91     30.49 o 
   2  11  10     3308.65     3165.00     40.58 o 
   3  11  10     1939.36     1898.23     26.51 o 
   4  11  10      580.60      560.74     21.44 o 
   5  11  10      719.61      717.48     12.81 o 
  -7  12  10       44.25       32.84      3.85 o 
  -6  12  10      880.64      821.30     18.65 o 
  -5  12  10      182.98      182.79      4.66 o 
  -4  12  10      237.27      228.08      5.76 o 
  -3  12  10       52.28       53.93      3.22 o 
  -2  12  10      501.15      493.30      8.98 o 
  -1  12  10     2319.33     2337.77     26.68 o 
   0  12  10      103.81       96.93      3.56 o 
   1  12  10     1574.70     1492.15     18.55 o 
   2  12  10      129.82      132.20      5.57 o 
   3  12  10      221.30      232.55      5.84 o 
   4  12  10       54.46       62.04      3.56 o 
   5  12  10       54.93       53.74      3.66 o 
  -7  13  10     1000.27     1035.34     19.87 o 
  -6  13  10      509.10      489.60     16.46 o 
  -5  13  10      971.15      988.11     16.26 o 
  -4  13  10     4536.37     4468.79     53.12 o 
  -3  13  10      391.54      379.51      7.88 o 
  -2  13  10      995.71     1000.84     15.17 o 
  -1  13  10     4360.14     4279.93     45.82 o 
   0  13  10      154.39      155.54      4.37 o 
   1  13  10      560.72      517.37      8.73 o 
   2  13  10     4834.57     4496.46    114.69 o 
   3  13  10     1078.44     1052.68     14.64 o 
   4  13  10     2824.61     2736.96     31.30 o 
   5  13  10      836.37      833.98     12.89 o 
  -7  14  10       48.42       45.87      4.66 o 
  -6  14  10      254.34      268.36      8.52 o 
  -5  14  10      103.79      119.57      5.60 o 
  -4  14  10      963.62     1000.92     15.33 o 
  -3  14  10      602.56      570.54     10.25 o 
  -2  14  10        2.29        1.83      2.33 o 
  -1  14  10      310.17      307.04      6.43 o 
   0  14  10      326.97      330.27      6.61 o 
   1  14  10      429.39      437.87      8.06 o 
   2  14  10       53.75       66.57      4.75 o 
   3  14  10      989.57      909.98     13.44 o 
   4  14  10      393.21      410.60     10.98 o 
  -6  15  10     1626.34     1688.04     28.39 o 
  -5  15  10      341.40      350.20      7.88 o 
  -4  15  10     3895.20     3924.57     57.19 o 
  -3  15  10      816.37      804.10     13.05 o 
  -2  15  10     1356.79     1367.90     19.66 o 
  -1  15  10     3539.16     3539.09     49.15 o 
   0  15  10        7.69       11.98      2.15 o 
   1  15  10     2338.26     2243.98     26.49 o 
   2  15  10     1190.55     1118.37     15.41 o 
   3  15  10      855.24      881.29     13.28 o 
   4  15  10     3809.22     3649.70     41.04 o 
  -6  16  10     1740.57     1816.45     54.14 o 
  -5  16  10       40.94       57.27      5.39 o 
  -4  16  10     1464.94     1480.98     21.09 o 
  -3  16  10     1493.99     1458.95     20.76 o 
  -2  16  10      497.57      486.01      9.66 o 
  -1  16  10      690.08      669.16     11.51 o 
   0  16  10     1692.11     1700.76     21.11 o 
   1  16  10      970.38      890.72     12.98 o 
   2  16  10       98.74      103.28      5.49 o 
   3  16  10     1074.90     1109.33     15.60 o 
   4  16  10     1883.50     1799.63     22.89 o 
  -5  17  10      143.43      145.18      5.34 o 
  -4  17  10      964.19      972.78     15.59 o 
  -3  17  10       63.89       52.69      3.80 o 
  -2  17  10       12.27       19.57      4.44 o 
  -1  17  10      712.62      661.04     10.61 o 
   0  17  10       26.08       24.18      2.52 o 
   1  17  10      164.44      162.53      4.98 o 
   2  17  10        9.05       13.40      2.27 o 
   3  17  10       44.40       41.69      3.17 o 
  -5  18  10       59.98       89.90      5.02 o 
  -4  18  10      566.85      539.70     10.68 o 
  -3  18  10     1684.38     1637.56     23.17 o 
  -2  18  10      409.17      412.92      8.98 o 
  -1  18  10     2630.38     2705.22     31.39 o 
   0  18  10     2127.63     2049.04     25.02 o 
   1  18  10     1279.49     1257.02     17.17 o 
   2  18  10      473.03      518.27      9.63 o 
   3  18  10      445.94      463.91      9.01 o 
  -4  19  10       96.67      100.10      4.73 o 
  -3  19  10       18.49       17.26      3.33 o 
  -2  19  10     1231.93     1258.51     19.43 o 
  -1  19  10      359.87      401.71      8.08 o 
   0  19  10       16.71       16.74      2.46 o 
   1  19  10      680.90      663.45     11.13 o 
   2  19  10      683.34      694.32     11.63 o 
  -3  20  10      679.88      754.36     13.47 o 
  -2  20  10      118.67      126.99      5.16 o 
  -1  20  10     2636.72     2560.87     30.19 o 
   0  20  10      206.64      209.69      5.87 o 
   1  20  10      622.37      586.36     10.52 o 
  -2  21  10     2014.66     2057.07     28.47 o 
  -1  21  10     2418.26     2462.65     29.54 o 
   0  21  10       42.20       41.98      3.37 o 
  -8   1  11     1484.67     1438.72     15.62 o 
  -7   1  11     2510.55     2535.11     22.04 o 
  -6   1  11     5578.76     5335.71     42.49 o 
  -5   1  11     2358.55     2412.37     17.92 o 
  -4   1  11     1055.09     1159.89     10.16 o 
  -3   1  11       42.19       69.26      4.80 o 
  -2   1  11     5792.99     5522.57     54.06 o 
  -1   1  11     3193.17     3151.88     32.03 o 
   0   1  11      889.16      896.75      9.31 o 
   1   1  11     5510.79     5479.15     46.13 o 
   2   1  11     2734.66     2761.60     24.67 o 
   3   1  11     1510.68     1466.16     13.17 o 
   4   1  11     1100.88     1034.06     14.01 o 
   5   1  11     2633.66     2518.71     29.25 o 
  -8   2  11       35.79       42.07      2.67 o 
  -7   2  11     1459.82     1449.51     15.37 o 
  -6   2  11     1915.17     1825.89     16.46 o 
  -5   2  11       86.85       81.17      1.99 o 
  -4   2  11     1440.13     1508.46     12.53 o 
  -3   2  11      111.98      151.65      2.98 o 
  -2   2  11     2037.24     1962.39     18.55 o 
  -1   2  11     1420.07     1346.73     13.90 o 
   0   2  11     1232.86     1230.65     12.04 o 
   1   2  11      111.86      124.26      4.87 o 
   2   2  11      581.95      576.66      8.70 o 
   3   2  11      604.09      616.96     11.97 o 
   4   2  11        0.91        5.60      2.46 o 
   5   2  11      259.09      258.23      6.09 o 
   6   2  11     1222.56     1196.83     35.85 o 
  -8   3  11      259.90      222.49      4.77 o 
  -7   3  11      601.56      611.29      8.17 o 
  -6   3  11      486.45      441.88      5.80 o 
  -5   3  11      298.28      324.99      3.93 o 
  -4   3  11      462.70      424.28      4.82 o 
  -3   3  11       83.45       75.90      2.47 o 
  -2   3  11      618.31      634.02      8.80 o 
  -1   3  11        0.62        8.95      2.93 o 
   0   3  11     2058.79     2001.90     22.70 o 
   1   3  11     1220.39     1162.80     14.62 o 
   2   3  11        7.69        8.08      2.43 o 
   3   3  11     1905.07     1812.70     18.86 o 
   4   3  11      463.10      451.83      6.94 o 
   5   3  11     1404.28     1374.55     16.39 o 
  -8   4  11       15.68       27.98      2.56 o 
  -7   4  11     2280.01     2171.91     21.45 o 
  -6   4  11     2292.09     2370.28     20.49 o 
  -5   4  11        0.25        7.11      1.14 o 
  -4   4  11     4235.20     4252.18     31.78 o 
  -3   4  11     4301.07     4321.10     39.26 o 
  -2   4  11     2811.50     2731.29     33.39 o 
  -1   4  11     3814.52     3750.19     39.84 o 
   0   4  11     3192.85     3231.32     34.95 o 
   1   4  11     2361.68     2341.76     26.33 o 
   2   4  11     1924.48     1785.74     21.06 o 
   3   4  11      766.43      758.72     11.19 o 
   4   4  11     1599.41     1481.91     16.36 o 
   5   4  11       20.83       24.68      2.26 o 
  -8   5  11      513.89      517.40      7.78 o 
  -7   5  11      315.49      308.36      6.03 o 
  -6   5  11      122.64      127.35      3.33 o 
  -5   5  11       16.28       20.35      1.43 o 
  -4   5  11       12.91       13.03      1.34 o 
  -3   5  11      135.82      123.43      8.05 o 
  -2   5  11     1597.10     1565.27     24.99 o 
  -1   5  11       43.69       54.78      2.79 o 
   0   5  11       12.81       12.23      1.95 o 
   1   5  11     1911.23     1861.09     25.12 o 
   2   5  11       54.94       55.42      3.22 o 
   3   5  11      697.52      674.66     10.25 o 
   4   5  11       55.19       66.93      2.98 o 
   5   5  11       17.74       15.69      1.98 o 
  -8   6  11       86.16       98.57      3.46 o 
  -7   6  11     1112.13     1093.80     12.48 o 
  -6   6  11      930.38      956.64     12.06 o 
  -5   6  11      886.41      885.56      9.99 o 
  -4   6  11     2911.43     2959.71     43.60 o 
  -3   6  11     1581.88     1577.07     25.28 o 
  -2   6  11     3030.06     2979.63     43.82 o 
  -1   6  11     2857.05     2799.98     35.58 o 
   0   6  11      611.33      612.08     10.62 o 
   1   6  11      128.68      116.35      4.31 o 
   2   6  11       69.71       79.88      3.64 o 
   3   6  11     2728.81     2642.49     34.59 o 
   4   6  11      808.99      810.98     10.65 o 
   5   6  11        0.90        5.18      1.85 o 
  -8   7  11      931.47      929.58     11.43 o 
  -7   7  11      767.89      751.84      9.60 o 
  -6   7  11     1018.90      967.55     18.00 o 
  -5   7  11     1699.76     1721.50     27.40 o 
  -4   7  11     3262.62     3130.76     71.69 o 
  -3   7  11     1855.24     1792.72     28.10 o 
  -2   7  11     3258.42     3151.88     64.74 o 
  -1   7  11     3158.36     3125.67     39.44 o 
   0   7  11     1301.44     1241.23     20.98 o 
   1   7  11    11268.21    11071.76    130.78 o 
   2   7  11     3268.58     3132.76     40.05 o 
   3   7  11     3594.21     3526.77     44.76 o 
   4   7  11      244.33      258.55      6.25 o 
   5   7  11      567.69      560.24      8.60 o 
  -8   8  11       14.95        9.27      2.53 o 
  -7   8  11        7.99       15.99      2.53 o 
  -6   8  11      137.43      136.30      5.93 o 
  -5   8  11       20.02       17.68      2.90 o 
  -4   8  11      142.77      154.04      5.69 o 
  -3   8  11       60.61       66.21      4.14 o 
  -2   8  11       27.63       32.61      3.33 o 
  -1   8  11     6522.73     6375.54     76.23 o 
   0   8  11      635.79      658.17     11.29 o 
   1   8  11      788.77      747.67     12.57 o 
   2   8  11       10.11       14.22      2.83 o 
   3   8  11     1206.63     1150.66     21.71 o 
   4   8  11      946.55      884.98     12.80 o 
   5   8  11      352.16      384.66      7.26 o 
  -7   9  11     1624.99     1637.67     27.64 o 
  -6   9  11      524.62      514.37     11.86 o 
  -5   9  11     1461.57     1412.41     19.40 o 
  -4   9  11     3647.89     3621.64     52.64 o 
  -3   9  11       80.70       77.91      3.64 o 
  -2   9  11     6033.12     5839.36    108.96 o 
  -1   9  11     3081.21     3006.37     33.14 o 
   0   9  11       44.36       37.61      3.18 o 
   1   9  11     2185.37     2131.45     28.74 o 
   2   9  11      367.08      365.36     10.96 o 
   3   9  11     1498.07     1391.09     20.80 o 
   4   9  11     2602.34     2591.28     29.65 o 
   5   9  11     2191.20     2211.45     26.32 o 
  -7  10  11      825.95      818.38     16.76 o 
  -6  10  11      595.06      565.92     20.48 o 
  -5  10  11       27.46       23.75      2.37 o 
  -4  10  11      201.01      201.20      5.46 o 
  -3  10  11     1410.41     1406.94     19.53 o 
  -2  10  11      428.28      404.00      8.14 o 
  -1  10  11       40.87       47.08      3.51 o 
   0  10  11       33.12       32.86      2.95 o 
   1  10  11      974.71     1005.17     15.77 o 
   2  10  11      153.36      156.06      5.34 o 
   3  10  11      554.07      498.74     10.07 o 
   4  10  11       19.78       25.18      3.01 o 
   5  10  11       19.34       27.95      2.89 o 
  -7  11  11      391.05      395.57     12.80 o 
  -6  11  11      326.88      310.77      9.04 o 
  -5  11  11      602.77      561.30      8.77 o 
  -4  11  11     2450.86     2370.79     30.21 o 
  -3  11  11       27.67       27.48      2.79 o 
  -2  11  11     1878.96     1826.67     24.32 o 
  -1  11  11     2085.92     1989.56     23.39 o 
   0  11  11       10.90       10.49      1.83 o 
   1  11  11      592.09      633.36     11.23 o 
   2  11  11        1.50       10.07      4.39 o 
   3  11  11      896.31      861.23     17.50 o 
   4  11  11     1299.76     1294.73     19.28 o 
  -7  12  11     1455.73     1455.94     32.55 o 
  -6  12  11      683.98      705.51     14.97 o 
  -5  12  11      718.67      749.78     10.88 o 
  -4  12  11     3107.28     3079.74     38.08 o 
  -3  12  11     1456.11     1445.77     20.08 o 
  -2  12  11     3034.77     2972.37     37.07 o 
  -1  12  11     1176.73     1067.51     14.43 o 
   0  12  11     1134.04     1089.70     14.61 o 
   1  12  11     2214.42     2161.24     25.51 o 
   2  12  11      421.41      383.73      7.56 o 
   3  12  11     4120.38     3790.08     76.93 o 
   4  12  11     1425.05     1407.83     30.94 o 
  -6  13  11      314.08      308.24      9.04 o 
  -5  13  11       52.74       65.97      3.93 o 
  -4  13  11      211.19      189.54      5.76 o 
  -3  13  11      223.77      233.40      6.31 o 
  -2  13  11        1.82        3.38      2.18 o 
  -1  13  11       26.58       24.09      2.64 o 
   0  13  11       88.40       91.01      3.71 o 
   1  13  11      196.90      202.55      5.35 o 
   2  13  11     1374.22     1365.78     18.06 o 
   3  13  11       48.93       55.11      5.17 o 
   4  13  11       34.27       51.63      3.93 o 
  -6  14  11      908.80      879.34     17.80 o 
  -5  14  11      875.14      931.12     14.91 o 
  -4  14  11     2514.22     2468.35     31.77 o 
  -3  14  11      362.11      354.83     10.86 o 
  -2  14  11     1841.88     1770.79     24.28 o 
  -1  14  11     1016.76      983.88     13.78 o 
   0  14  11     3496.55     3479.61     38.86 o 
   1  14  11     1182.78     1184.04     16.08 o 
   2  14  11        5.56        5.01      2.46 o 
   3  14  11     2647.38     2503.26     29.62 o 
  -6  15  11       12.84       16.05      4.76 o 
  -5  15  11     1145.53     1188.37     17.87 o 
  -4  15  11      609.69      644.35     11.65 o 
  -3  15  11      497.60      509.04      9.95 o 
  -2  15  11     1454.22     1496.61     21.48 o 
  -1  15  11      800.98      792.15     12.06 o 
   0  15  11       80.12       96.30      4.08 o 
   1  15  11      903.84      894.55     13.26 o 
   2  15  11     2013.89     1965.11     24.34 o 
   3  15  11      878.91      872.54     13.47 o 
  -5  16  11      138.37      162.79      5.76 o 
  -4  16  11     1731.05     1816.97     25.03 o 
  -3  16  11      158.61      182.41      5.88 o 
  -2  16  11     1262.94     1319.98     19.49 o 
  -1  16  11      526.31      470.80      8.67 o 
   0  16  11     1316.96     1314.92     17.60 o 
   1  16  11      423.04      381.03      7.80 o 
   2  16  11       60.06       55.03      3.63 o 
   3  16  11      893.90      918.89     13.99 o 
  -5  17  11      309.72      266.06      7.16 o 
  -4  17  11     2141.77     2221.67     29.65 o 
  -3  17  11      216.11      231.03      6.73 o 
  -2  17  11      846.35      783.64     13.60 o 
  -1  17  11      770.23      765.72     12.02 o 
   0  17  11        4.30        7.79      3.51 o 
   1  17  11     2555.27     2575.91     30.49 o 
   2  17  11     1662.34     1637.10     21.32 o 
  -4  18  11      229.71      284.35      7.58 o 
  -3  18  11     2330.07     2474.60     32.71 o 
  -2  18  11        2.90        1.22      2.11 o 
  -1  18  11      126.26      133.14      4.61 o 
   0  18  11      299.20      285.27      6.89 o 
   1  18  11       60.19       63.86      3.92 o 
  -3  19  11       70.41       61.93      4.18 o 
  -2  19  11     1828.51     1873.01     28.92 o 
  -1  19  11     1219.59     1228.35     17.04 o 
   0  19  11       56.90       54.26      3.71 o 
  -8   0  12      205.39      220.66      6.47 o 
  -7   0  12     5265.31     5284.04     60.24 o 
  -6   0  12      479.55      490.36      8.85 o 
  -5   0  12       75.95      103.45      3.46 o 
  -4   0  12    14000.35    13430.03    150.29 o 
  -3   0  12     2262.35     2367.05     28.64 o 
  -2   0  12     3547.64     3564.37     51.23 o 
  -1   0  12      227.03      240.68      6.67 o 
   0   0  12     7186.39     6974.30     82.40 o 
   1   0  12     3090.83     2980.18     38.06 o 
   2   0  12        0.13        3.29      2.07 o 
   3   0  12     1941.80     1907.90     46.09 o 
   4   0  12      393.28      372.36     15.36 o 
   5   0  12      352.64      321.15     14.63 o 
  -8   1  12      528.84      525.41      7.06 o 
  -7   1  12       13.20       19.40      1.92 o 
  -6   1  12       17.23       22.23      1.96 o 
  -5   1  12      740.68      720.04      7.26 o 
  -4   1  12       22.20       21.45      1.64 o 
  -3   1  12       32.42       28.52      1.75 o 
  -2   1  12       43.49       19.41      4.23 o 
  -1   1  12       39.42       43.05      2.22 o 
   0   1  12      116.27      116.26      2.73 o 
   1   1  12     1147.31     1177.40     15.03 o 
   2   1  12      203.18      200.82      4.68 o 
   3   1  12       38.47       48.83      3.59 o 
   4   1  12      207.16      192.20      7.49 o 
   5   1  12        0.50        2.56      2.59 o 
  -8   2  12      191.68      191.14      4.13 o 
  -7   2  12     2316.50     2264.55     20.14 o 
  -6   2  12     1306.75     1234.90     12.03 o 
  -5   2  12        0.31        8.12      1.88 o 
  -4   2  12     1467.40     1467.74     13.60 o 
  -3   2  12     1236.87     1257.29     14.90 o 
  -2   2  12      464.10      480.96      6.19 o 
  -1   2  12      245.15      281.75      6.24 o 
   0   2  12     2144.49     2103.91     24.04 o 
   1   2  12      928.18      880.09     11.97 o 
   2   2  12        7.40        9.73      1.71 o 
   3   2  12     1701.00     1666.35     20.41 o 
   4   2  12       17.72       17.14      2.27 o 
   5   2  12     1002.72      980.77     28.90 o 
  -8   3  12     1120.50     1114.64     11.79 o 
  -7   3  12     2118.17     2064.10     18.60 o 
  -6   3  12      851.47      878.45      9.39 o 
  -5   3  12     2710.42     2693.42     22.87 o 
  -4   3  12      153.05      188.61      3.91 o 
  -3   3  12        0.75        8.43      1.69 o 
  -2   3  12     3602.63     3607.04     43.22 o 
  -1   3  12      596.52      624.40      9.15 o 
   0   3  12      415.65      403.19      6.85 o 
   1   3  12     4131.73     3890.98     41.77 o 
   2   3  12     2192.74     2147.31     24.99 o 
   3   3  12       19.29       17.69      1.81 o 
   4   3  12      665.61      663.13     10.54 o 
   5   3  12      578.03      623.97     10.45 o 
  -7   4  12      223.75      195.08      4.02 o 
  -6   4  12       23.48       29.73      1.83 o 
  -5   4  12       23.34       27.50      2.08 o 
  -4   4  12        5.34        4.39      1.69 o 
  -3   4  12      362.85      362.08      7.29 o 
  -2   4  12      173.71      167.31      9.26 o 
  -1   4  12       20.08       21.88      2.64 o 
   0   4  12       14.65       13.29      2.62 o 
   1   4  12      168.09      157.23     10.45 o 
   2   4  12        5.05        8.96      1.83 o 
   3   4  12       44.89       56.40      4.24 o 
   4   4  12      235.46      217.41      4.88 o 
   5   4  12      146.93      154.67      7.50 o 
  -7   5  12     1337.14     1244.85     13.79 o 
  -6   5  12      285.81      269.64      5.47 o 
  -5   5  12     2844.92     2845.66     34.73 o 
  -4   5  12      926.57      988.03     12.61 o 
  -3   5  12       34.60       29.02      2.46 o 
  -2   5  12     5338.49     5281.61     61.78 o 
  -1   5  12      358.83      361.39      7.18 o 
   0   5  12      736.22      715.05     10.41 o 
   1   5  12     7043.70     7003.86     72.36 o 
   2   5  12     1614.60     1597.85     19.68 o 
   3   5  12       22.81       25.52      2.53 o 
   4   5  12      368.48      364.43      6.42 o 
   5   5  12     3060.56     3005.83     34.61 o 
  -7   6  12      886.91      923.06     17.57 o 
  -6   6  12      521.88      492.67     11.35 o 
  -5   6  12       65.78       69.33      3.50 o 
  -4   6  12     2979.19     2928.70     36.10 o 
  -3   6  12      795.98      833.49     24.72 o 
  -2   6  12      437.14      419.52      9.79 o 
  -1   6  12      768.56      747.41     12.47 o 
   0   6  12     1888.26     1898.13     25.65 o 
   1   6  12      827.41      845.37     13.84 o 
   2   6  12      109.62      114.76      4.00 o 
   3   6  12     2333.19     2254.69     26.60 o 
   4   6  12       58.63       69.12      3.23 o 
  -7   7  12      564.27      487.63     77.55 o 
  -6   7  12       65.64       64.00     11.34 o 
  -5   7  12      722.03      704.38     11.52 o 
  -4   7  12      784.53      784.30     14.97 o 
  -3   7  12       17.81       14.05      2.59 o 
  -2   7  12     3630.38     3575.89     52.35 o 
  -1   7  12      552.43      546.81     10.00 o 
   0   7  12      607.66      582.61     10.62 o 
   1   7  12     3990.00     3792.55     47.56 o 
   2   7  12      118.12      126.68      4.73 o 
   3   7  12       74.27       83.08      4.77 o 
   4   7  12      705.21      703.44      9.92 o 
  -7   8  12     2497.21     2494.74     39.27 o 
  -6   8  12      636.35      303.60     12.44 o 
  -5   8  12      690.94      666.17     29.55 o 
  -4   8  12     5193.81     4973.89     87.42 o 
  -3   8  12     3526.02     3490.41     51.31 o 
  -2   8  12     1855.98     1764.12     28.32 o 
  -1   8  12     1883.61     1798.30     24.66 o 
   0   8  12     5307.19     5252.38     64.15 o 
   1   8  12      900.61      874.47     14.38 o 
   2   8  12       16.04       21.43      5.49 o 
   3   8  12     6141.73     5949.09     92.58 o 
   4   8  12     1481.76     1455.71     16.88 o 
  -7   9  12       59.17       80.12      5.41 o 
  -6   9  12        5.83        4.76      2.59 o 
  -5   9  12       91.45      100.62      5.17 o 
  -4   9  12       10.29       12.08      2.59 o 
  -3   9  12      118.07      108.74      5.41 o 
  -2   9  12      249.68      265.12      7.71 o 
  -1   9  12       47.68       52.05      3.50 o 
   0   9  12       19.59       32.01      3.85 o 
   1   9  12     1422.57     1345.98     19.95 o 
   2   9  12      485.29      490.09     10.07 o 
   3   9  12      107.41      114.16      7.92 o 
   4   9  12       98.13      106.93      4.37 o 
  -7  10  12     2988.49     3019.67     53.04 o 
  -6  10  12      888.38      916.83     18.08 o 
  -5  10  12     1456.47     1419.49     22.70 o 
  -4  10  12     2047.86     1969.72     31.50 o 
  -3  10  12     1650.54     1581.85     26.32 o 
  -2  10  12     1421.91     1360.46     27.07 o 
  -1  10  12      811.89      830.47     13.82 o 
   0  10  12     3381.79     3248.52     58.19 o 
   1  10  12      306.37      286.95      7.40 o 
   2  10  12       90.62       75.90      6.08 o 
   3  10  12     2002.23     2014.68     28.50 o 
   4  10  12       10.57        8.91      2.30 o 
  -6  11  12      196.15      184.88      7.19 o 
  -5  11  12     1874.59     1822.06     24.61 o 
  -4  11  12     1207.33     1193.63     28.16 o 
  -3  11  12        0.51        3.21      1.94 o 
  -2  11  12     1430.38     1455.57     23.05 o 
  -1  11  12      887.32      905.72     14.45 o 
   0  11  12       29.15       26.54      4.36 o 
   1  11  12     1243.16     1147.12     18.00 o 
   2  11  12     1717.66     1638.08     23.99 o 
   3  11  12     2279.48     2248.01     31.40 o 
   4  11  12       28.26       32.82      3.03 o 
  -6  12  12        0.66        4.02      2.59 o 
  -5  12  12      485.37      460.04      9.27 o 
  -4  12  12     1010.20      992.51     15.59 o 
  -3  12  12      182.55      195.62      5.76 o 
  -2  12  12       96.63       88.54      4.31 o 
  -1  12  12       83.22       88.71      3.71 o 
   0  12  12     1210.44     1153.70     17.67 o 
   1  12  12       40.15       30.41      7.32 o 
   2  12  12       31.73       26.84      4.76 o 
   3  12  12      527.21      543.63     13.42 o 
  -6  13  12     1031.86     1073.43     20.39 o 
  -5  13  12     1688.56     1672.77     23.21 o 
  -4  13  12     2051.37     2165.91     28.68 o 
  -3  13  12       42.68       32.13      3.61 o 
  -2  13  12     2923.61     2869.72     47.89 o 
  -1  13  12     1250.90     1208.86     16.24 o 
   0  13  12      416.92      391.56      7.71 o 
   1  13  12     2407.18     2285.62     27.23 o 
   2  13  12      792.92      756.00     13.82 o 
   3  13  12     1039.09      914.65     64.44 o 
  -5  14  12        0.90        3.87      2.13 o 
  -4  14  12      105.40      112.50      4.92 o 
  -3  14  12     2116.51     2177.86     29.07 o 
  -2  14  12      147.20      151.90      5.46 o 
  -1  14  12      219.72      232.79      5.84 o 
   0  14  12     1243.38     1255.61     17.04 o 
   1  14  12       34.54       45.34      3.19 o 
   2  14  12       43.73       49.95      4.26 o 
  -5  15  12     2252.84     2250.60     36.40 o 
  -4  15  12      110.72       85.28      4.61 o 
  -3  15  12        0.14        5.45      4.73 o 
  -2  15  12     3684.75     3821.63     47.20 o 
  -1  15  12      666.63      648.48     10.73 o 
   0  15  12     1118.48     1144.83     16.15 o 
   1  15  12     1419.77     1436.52     19.16 o 
   2  15  12     1400.80     1364.48     19.68 o 
  -4  16  12      586.25      521.79     10.54 o 
  -3  16  12     1670.76     1692.21     23.98 o 
  -2  16  12      648.69      665.20     12.37 o 
  -1  16  12      947.14      998.48     14.59 o 
   0  16  12     1694.48     1632.60     21.23 o 
   1  16  12      694.32      687.04     11.43 o 
  -3  17  12      257.57      287.01      7.71 o 
  -2  17  12        0.17       -0.21      2.71 o 
  -1  17  12       43.70       54.34      3.56 o 
   0  17  12      333.98      344.14      7.71 o 
   1  17  12       27.55       30.85      3.16 o 
  -2  18  12      510.11      486.93     10.38 o 
  -1  18  12      584.60      577.52     10.39 o 
  -7   1  13      519.20      536.05      7.06 o 
  -6   1  13      704.31      702.61      8.05 o 
  -5   1  13     4940.35     4850.74     47.62 o 
  -4   1  13      560.87      537.39      6.52 o 
  -3   1  13       16.66       10.99      1.37 o 
  -2   1  13     7275.39     7075.63     81.27 o 
  -1   1  13      305.58      328.39     14.29 o 
   0   1  13      968.12      915.94     12.50 o 
   1   1  13     1776.80     1752.13     32.08 o 
   2   1  13     2576.22     2515.46     41.38 o 
   3   1  13      751.49      640.37     15.25 o 
   4   1  13       21.25       18.66      3.10 o 
  -7   2  13     1524.61     1528.19     14.77 o 
  -6   2  13      156.21      170.96      3.91 o 
  -5   2  13       19.72       16.64      2.06 o 
  -4   2  13      845.82      852.11      9.98 o 
  -3   2  13     1677.88     1651.41     22.16 o 
  -2   2  13      231.39      199.12      5.38 o 
  -1   2  13      349.97      294.13      6.67 o 
   0   2  13     1688.98     1771.63     21.02 o 
   1   2  13      104.05      117.24      4.75 o 
   2   2  13       88.05       85.69      6.23 o 
   3   2  13     1401.50     1366.76     25.86 o 
   4   2  13      374.45      358.49     10.86 o 
  -7   3  13       63.74       67.25      3.06 o 
  -6   3  13       81.66       84.94      3.37 o 
  -5   3  13     2156.23     2078.91     26.56 o 
  -4   3  13      240.82      229.81      4.93 o 
  -3   3  13       62.68       59.69      3.33 o 
  -2   3  13     1951.42     1962.42     25.63 o 
  -1   3  13       15.41       22.52      2.46 o 
   0   3  13      148.50      157.49      5.70 o 
   1   3  13      142.48      146.33      4.24 o 
   2   3  13      662.24      649.23     10.18 o 
   3   3  13        7.45       16.00      4.12 o 
   4   3  13       61.22       55.50      5.10 o 
  -7   4  13     3954.91     4173.35     49.38 o 
  -6   4  13      744.18      729.60     14.97 o 
  -5   4  13      303.08      290.66      6.61 o 
  -4   4  13     2606.90     2606.33     28.19 o 
  -3   4  13     2852.87     2836.90     35.34 o 
  -2   4  13      460.46      508.74      9.47 o 
  -1   4  13      256.52      270.09      9.55 o 
   0   4  13     3862.06     3847.51     41.65 o 
   1   4  13      916.57      903.01     12.71 o 
   2   4  13       66.42       67.98      5.07 o 
   3   4  13     4926.69     4792.05     51.68 o 
   4   4  13      319.06      318.19      7.11 o 
  -7   5  13       16.60       22.37      3.62 o 
  -6   5  13      107.45      115.76      6.95 o 
  -5   5  13      163.47      190.54      5.34 o 
  -4   5  13        0.28        2.19      1.53 o 
  -3   5  13       12.25        7.89      2.11 o 
  -2   5  13      210.48      204.31      5.59 o 
  -1   5  13       98.23       95.26      3.42 o 
   0   5  13       51.02       54.09      4.22 o 
   1   5  13       40.36       50.43      2.89 o 
   2   5  13     1536.38     1516.44     19.24 o 
   3   5  13        3.99        2.93      4.39 o 
   4   5  13      475.97      473.71      8.91 o 
  -7   6  13     2385.68     2495.94     39.03 o 
  -6   6  13     1092.01     1126.60     20.67 o 
  -5   6  13      123.20      124.93      4.49 o 
  -4   6  13      397.24      392.50      8.14 o 
  -3   6  13     3406.45     3427.69     56.29 o 
  -2   6  13       32.94       34.85      3.51 o 
  -1   6  13      274.20      290.47      6.01 o 
   0   6  13     4708.41     4713.12     50.43 o 
   1   6  13      124.76      131.49      4.37 o 
   2   6  13       17.37       19.75      4.66 o 
   3   6  13     2895.54     2861.11     32.88 o 
   4   6  13       84.64       90.99      3.72 o 
  -6   7  13       61.88       54.39      4.37 o 
  -5   7  13     1609.78     1492.27     20.67 o 
  -4   7  13      553.70      566.68     10.25 o 
  -3   7  13        0.01        3.66      1.94 o 
  -2   7  13     2421.16     2354.97     36.55 o 
  -1   7  13     1368.68     1355.70     19.76 o 
   0   7  13      330.22      350.86      7.95 o 
   1   7  13     2946.00     2765.92     36.25 o 
   2   7  13     4651.02     4570.42     49.47 o 
   3   7  13      523.23      534.55     14.61 o 
  -6   8  13      347.92      341.64      9.56 o 
  -5   8  13       83.50       79.98      4.77 o 
  -4   8  13        4.69       10.84      2.27 o 
  -3   8  13      333.55      300.32      8.52 o 
  -2   8  13      246.99      254.87      8.41 o 
  -1   8  13      131.96      130.07      4.73 o 
   0   8  13      942.87      954.65     15.47 o 
   1   8  13       12.67       16.82      2.65 o 
   2   8  13      161.47      161.37      8.35 o 
   3   8  13     2093.68     2020.70     24.82 o 
  -5   9  13     5271.47     5332.03     62.28 o 
  -4   9  13      370.49      374.08      9.79 o 
  -3   9  13      202.48      211.33      7.19 o 
  -2   9  13     4161.90     3948.91     57.99 o 
  -1   9  13     2150.43     2085.08     28.55 o 
   0   9  13       56.38       54.39      4.42 o 
   1   9  13     2164.93     2121.78     29.40 o 
   2   9  13     3708.98     3494.81     45.33 o 
   3   9  13        0.84        5.98      3.25 o 
  -6  10  13      260.17      252.90      8.52 o 
  -5  10  13       11.27       16.05      7.68 o 
  -4  10  13     1119.80     1155.91     20.91 o 
  -3  10  13      836.81      832.20     27.07 o 
  -2  10  13      503.38      497.57     11.56 o 
  -1  10  13      216.03      215.24      6.12 o 
   0  10  13      496.90      513.10     10.43 o 
   1  10  13        1.20        2.70      1.94 o 
   2  10  13      164.26      165.34      6.01 o 
   3  10  13       81.95       82.50      5.21 o 
  -5  11  13     3029.71     3032.13     37.97 o 
  -4  11  13       11.69       10.04      2.81 o 
  -3  11  13      504.67      473.86     11.35 o 
  -2  11  13     2712.82     2618.34     40.49 o 
  -1  11  13      620.87      578.73     11.29 o 
   0  11  13      260.11      244.31      6.78 o 
   1  11  13      625.56      614.75     12.01 o 
   2  11  13     1688.09     1624.33     24.13 o 
  -5  12  13      150.79      171.70      8.05 o 
  -4  12  13     2570.17     2567.04     40.26 o 
  -3  12  13     3206.87     3175.71     48.27 o 
  -2  12  13      819.38      767.72     15.94 o 
  -1  12  13      942.09      896.71     18.02 o 
   0  12  13     3535.57     3486.33     59.99 o 
   1  12  13      131.66      115.95      5.03 o 
   2  12  13        0.10        0.96      2.37 o 
  -5  13  13        4.37        5.12      4.39 o 
  -4  13  13      409.00      411.84     10.83 o 
  -3  13  13        2.85        3.03      2.22 o 
  -2  13  13       30.37       21.33      4.68 o 
  -1  13  13       13.19       10.35      2.19 o 
   0  13  13      179.09      180.37     13.17 o 
   1  13  13      500.47      527.76     13.12 o 
   2  13  13      152.58      140.41      6.97 o 
  -4  14  13     2509.78     2643.44     34.57 o 
  -3  14  13     2059.04     2030.41     27.80 o 
  -2  14  13      261.46      248.26      6.98 o 
  -1  14  13      484.21      484.67      9.10 o 
   0  14  13     3463.09     3459.83     39.20 o 
   1  14  13      102.64       88.63      7.10 o 
  -3  15  13       17.13       20.94      2.90 o 
  -2  15  13     1936.39     1942.29     26.95 o 
  -1  15  13     1788.53     1951.77     24.28 o 
   0  15  13       42.66       49.39      4.01 o 
  -2  16  13       28.03       41.76      4.99 o 
  -1  16  13       19.28       19.68      2.79 o 
  -6   0  14     1694.93     1671.12     27.12 o 
  -5   0  14      147.93      137.69      5.41 o 
  -4   0  14      713.21      773.13     16.83 o 
  -3   0  14     7492.17     6987.11    144.12 o 
  -2   0  14       45.84       43.16      5.85 o 
  -1   0  14       79.72       61.45      6.58 o 
   0   0  14     6302.43     6189.71    130.22 o 
   1   0  14     3681.37     3466.85     77.55 o 
   2   0  14      381.25      351.88     15.36 o 
   3   0  14      816.09      757.89     24.87 o 
  -6   1  14      111.97      100.12      4.35 o 
  -5   1  14      178.18      175.45     14.27 o 
  -4   1  14       61.17       60.29      3.47 o 
  -3   1  14        2.89        3.09      1.62 o 
  -2   1  14      118.36      121.94      5.93 o 
  -1   1  14        8.13       16.27      3.66 o 
   0   1  14      110.66      107.62      6.21 o 
   1   1  14       15.23       17.93      3.10 o 
   2   1  14      827.10      834.55     18.36 o 
   3   1  14       91.37       91.88      6.21 o 
  -6   2  14     1150.60     1171.13     20.67 o 
  -5   2  14      230.37      251.91      7.49 o 
  -4   2  14     1182.27     1153.67     14.57 o 
  -3   2  14     3793.74     3711.11     68.09 o 
  -2   2  14       17.14       11.05      2.11 o 
  -1   2  14       32.52       30.86      2.79 o 
   0   2  14     2784.64     2850.55     53.40 o 
   1   2  14      171.53      160.21      7.24 o 
   2   2  14       33.87       29.67      4.14 o 
   3   2  14     1082.03     1109.77     22.76 o 
  -6   3  14        4.03        4.76      2.59 o 
  -5   3  14     4331.31     4529.59     63.85 o 
  -4   3  14       95.95      106.49      3.71 o 
  -3   3  14      216.86      192.16      5.70 o 
  -2   3  14     1658.87     1636.10     22.53 o 
  -1   3  14     1095.30     1111.67     16.76 o 
   0   3  14       10.87       11.87      3.22 o 
   1   3  14      164.50      167.30      4.68 o 
   2   3  14     3151.61     3127.25     50.69 o 
   3   3  14       77.60       81.21      5.69 o 
  -6   4  14      282.62      296.24      9.88 o 
  -5   4  14       57.73       73.95      4.66 o 
  -4   4  14        0.39        1.12      1.53 o 
  -3   4  14      575.67      553.95     10.20 o 
  -2   4  14      108.91      120.43      5.28 o 
  -1   4  14        1.51        2.68      1.69 o 
   0   4  14      766.05      708.00     10.86 o 
   1   4  14      105.66       88.82      3.71 o 
   2   4  14        9.77       22.86      5.56 o 
   3   4  14        3.63        2.19      2.59 o 
  -6   5  14       45.01       52.64      5.85 o 
  -5   5  14     4089.31     4234.64     68.77 o 
  -4   5  14      843.87      852.03     13.83 o 
  -3   5  14       22.80       30.18      2.90 o 
  -2   5  14     2188.74     2238.00     29.52 o 
  -1   5  14     1258.44     1245.86     18.46 o 
   0   5  14       48.32       46.46      3.19 o 
   1   5  14     1103.11     1049.88     14.58 o 
   2   5  14     2899.17     2911.45     33.43 o 
   3   5  14       26.37       23.93      2.70 o 
  -6   6  14      551.95      603.30     13.42 o 
  -5   6  14       24.13       25.60      3.62 o 
  -4   6  14      137.60      123.78      4.43 o 
  -3   6  14     1331.32     1323.96     19.07 o 
  -2   6  14      182.53      186.79      5.59 o 
  -1   6  14       42.88       45.36      3.44 o 
   0   6  14     1146.39     1183.42     15.97 o 
   1   6  14      439.89      438.20      8.25 o 
   2   6  14      233.66      260.51      6.44 o 
   3   6  14     1029.53     1049.35     15.15 o 
  -6   7  14       78.37       92.66      5.41 o 
  -5   7  14     1832.41     1932.82     31.27 o 
  -4   7  14      640.08      685.02     12.69 o 
  -3   7  14        8.71        6.25      2.51 o 
  -2   7  14      817.24      824.99     16.43 o 
  -1   7  14      715.31      695.24     10.86 o 
   0   7  14       21.60       17.83      3.10 o 
   1   7  14      608.06      601.36     10.17 o 
   2   7  14     1194.93     1206.54     16.71 o 
  -5   8  14      135.00      187.57     12.80 o 
  -4   8  14      819.88      790.91     23.65 o 
  -3   8  14     3749.35     3679.01     61.73 o 
  -2   8  14      237.92      225.00      6.97 o 
  -1   8  14      565.41      568.80     10.97 o 
   0   8  14     4642.26     4545.56     57.02 o 
   1   8  14      536.36      525.34      9.43 o 
   2   8  14        1.33        6.72      2.32 o 
  -5   9  14       89.05      119.04      5.93 o 
  -4   9  14      109.01      122.98      4.77 o 
  -3   9  14       33.65       48.38      4.37 o 
  -2   9  14       32.39       38.17      4.14 o 
  -1   9  14       22.72       19.97      2.65 o 
   0   9  14       23.52       35.55      5.24 o 
   1   9  14       29.95       33.49      3.33 o 
   2   9  14       26.98       26.51      2.70 o 
  -5  10  14       90.30      111.20      6.21 o 
  -4  10  14     1901.28     2014.01     34.75 o 
  -3  10  14     4210.16     4177.65     63.65 o 
  -2  10  14       49.42       45.56      4.37 o 
  -1  10  14       92.14       81.83      4.31 o 
   0  10  14     4821.79     4663.38     76.98 o 
   1  10  14        0.88       -0.73      2.11 o 
   2  10  14        5.27        8.59      2.46 o 
  -4  11  14      726.52      754.08     16.24 o 
  -3  11  14      162.45      184.21      7.49 o 
  -2  11  14     1525.33     1470.93     26.03 o 
  -1  11  14     2044.49     2141.21     36.89 o 
   0  11  14       59.57       71.35      4.31 o 
   1  11  14      624.39      591.23     11.82 o 
  -4  12  14        8.77        5.65      6.22 o 
  -3  12  14      910.38      892.52     18.02 o 
  -2  12  14      153.45      171.45      6.97 o 
  -1  12  14        4.39        8.20      2.46 o 
   0  12  14      800.44      750.43     13.96 o 
   1  12  14        3.52        3.34      2.37 o 
  -3  13  14       45.77       47.32      4.66 o 
  -2  13  14     3034.10     3063.85     47.68 o 
  -1  13  14     2117.38     1967.11     33.00 o 
   0  13  14      159.53      149.12      5.88 o 
  -2  14  14      106.36      115.07      6.45 o 
  -4   1  15     1493.25     1537.08     27.42 o 
  -3   1  15       95.90       97.83      5.69 o 
  -2   1  15     1028.16     1061.94     21.21 o 
  -1   1  15     4243.17     4020.70     62.59 o 
   0   1  15       50.23       40.89      6.22 o 
   1   1  15     1030.86      970.43     20.69 o 
   2   1  15     3373.37     3397.14     55.35 o 
  -5   2  15        2.68        6.22      2.59 o 
  -4   2  15      100.53       96.67      4.49 o 
  -3   2  15     2112.31     2223.14     37.24 o 
  -2   2  15       23.82       19.56      3.10 o 
  -1   2  15       54.16       57.54      5.17 o 
   0   2  15      924.28      953.72     20.17 o 
   1   2  15      587.51      590.77     15.00 o 
   2   2  15      132.80      134.36      7.24 o 
  -5   3  15      219.65      233.81      7.49 o 
  -4   3  15      573.26      553.40      9.02 o 
  -3   3  15      393.62      403.82      8.49 o 
  -2   3  15      539.65      544.00     13.45 o 
  -1   3  15     1474.59     1486.61     27.42 o 
   0   3  15       22.50       24.11      3.85 o 
   1   3  15      555.73      541.30     14.22 o 
   2   3  15      526.50      520.53     13.97 o 
  -5   4  15       15.00       30.36      4.02 o 
  -4   4  15      310.18      320.44      6.57 o 
  -3   4  15     4124.63     4116.57     50.08 o 
  -2   4  15        8.84        9.87      2.11 o 
  -1   4  15       70.15       78.01      4.59 o 
   0   4  15     3983.41     3964.78     62.59 o 
   1   4  15      986.83      990.90     21.21 o 
   2   4  15       30.74       28.94      4.14 o 
  -5   5  15      328.83      331.49     15.73 o 
  -4   5  15       79.26      101.84      3.90 o 
  -3   5  15       39.48       31.05      3.85 o 
  -2   5  15       97.08       95.71      4.41 o 
  -1   5  15      329.76      339.60      8.07 o 
   0   5  15       12.67       20.34      3.33 o 
   1   5  15       28.78       21.21      2.42 o 
  -5   6  15      111.41      127.56      6.21 o 
  -4   6  15      269.55      290.57      6.36 o 
  -3   6  15     4515.59     4746.23     67.74 o 
  -2   6  15      156.38      187.12      6.01 o 
  -1   6  15      311.42      315.22      7.75 o 
   0   6  15      934.60      921.67     13.68 o 
   1   6  15      532.28      512.38      9.82 o 
  -4   7  15      654.72      653.20     11.90 o 
  -3   7  15        0.35       -1.83      2.59 o 
  -2   7  15      557.67      545.90     13.14 o 
  -1   7  15     1315.33     1325.86     23.34 o 
   0   7  15      139.34      155.47      5.06 o 
   1   7  15       56.92       56.92      3.56 o 
  -4   8  15      560.38      684.19     12.50 o 
  -3   8  15      651.38      642.28     11.90 o 
  -2   8  15      440.71      492.98     15.54 o 
  -1   8  15        9.81        4.78      2.23 o 
   0   8  15      103.71       94.41      4.17 o 
   1   8  15       21.89       23.22      3.17 o 
  -4   9  15     2124.52     2247.25     40.67 o 
  -3   9  15      392.91      383.00     20.44 o 
  -2   9  15     2197.80     2274.64     30.67 o 
  -1   9  15     1764.31     1772.06     25.20 o 
   0   9  15      147.31      163.32      5.14 o 
  -3  10  15      535.83      600.36     13.74 o 
  -2  10  15      188.76      177.46      7.19 o 
  -1  10  15      244.65      249.43      8.75 o 
  -4   0  16      640.11      711.07     22.68 o 
  -3   0  16     4093.53     4261.33     93.64 o 
  -2   0  16      464.49      494.53     19.02 o 
  -1   0  16     1242.50     1283.88     35.85 o 
   0   0  16     1644.48     1594.80     42.43 o 
  -4   1  16      182.92      183.69      7.76 o 
  -3   1  16       29.79       36.47      4.37 o 
  -2   1  16      172.20      192.42      8.28 o 
  -1   1  16      442.29      449.38     12.93 o 
   0   1  16        0.11        2.33      2.81 o 
  -4   2  16      271.97      251.11      9.04 o 
  -3   2  16     2053.46     2067.29     35.95 o 
  -2   2  16       14.74       11.00      2.59 o 
  -1   2  16      702.04      779.51     18.11 o 
   0   2  16     1697.73     1756.20     33.29 o 
  -3   3  16      136.61      128.28      6.97 o 
  -2   3  16      246.01      263.95      9.56 o 
  -1   3  16     2262.77     2339.54     40.35 o 
   0   3  16        2.36        3.66      2.59 o 
  -3   4  16       27.55       29.56      3.85 o 
  -2   4  16        1.83        1.10      2.59 o 
  -1   4  16      129.39      120.05      7.24 o 
  -3   5  16      135.83      133.79      5.16 o 
  -2   5  16      634.01      635.82     17.19 o 
  -1   5  16     2817.28     2967.26     49.14 o 
  -2   6  16      226.80      221.28      6.78 o 
                                                 
